# Supplementary material for: Cellular senescence dysregulates antiviral interferon responses in idiopathic pulmonary fibrosis
Source: bioRxiv. 2026 Apr 23:2026.04.20.719739. Preprint. [Version 1] doi: 10.64898/2026.04.20.719739 (PMC13131623; doi:10.64898/2026.04.20.719739)
Supplement: Supplement 2 [file media-2.csv]

gene_id	gene_name	baseMean	log2FoldChange	lfcSE	pvalue	padj
ENSG00000130303.15	BST2	1040.62322170208	4.98028124554603	0.487986949403427	2.40470617645765e-25	4.75049705159209e-21
ENSG00000130813.19	SHFL	3089.01975034764	2.14656953513351	0.233256282825066	4.56501142421542e-21	4.50909003426878e-17
ENSG00000059378.14	PARP12	1701.6236687771	2.9216215485885	0.321171266637526	2.53512700459992e-20	1.66938113252905e-16
ENSG00000107201.13	RIGI	5241.98966949603	3.82092729533852	0.42327851161407	4.9043714289599e-20	2.42214643947757e-16
ENSG00000137959.18	IFI44L	2968.16428923469	5.56755721276461	0.648728243396988	5.7903612972264e-19	2.28777174853415e-15
ENSG00000138035.16	PNPT1	1610.29837857431	3.09535186631783	0.355935877592057	9.87087458262216e-19	3.24998545632835e-15
ENSG00000168062.10	BATF2	1115.9242214048	4.08629985182508	0.47913292108717	3.58568437965304e-18	1.01193135600065e-14
ENSG00000168404.14	MLKL	578.615300245454	2.78220228947839	0.335412151289179	2.61537992123876e-17	6.45835379300898e-14
ENSG00000275882.1	IKBKGP1	71.0423175449052	22.3040941705733	2.68464427713062	7.17836224922298e-17	1.57565051370444e-13
ENSG00000185507.22	IRF7	1780.03343237139	3.2750260720481	0.400668820507748	8.7124135589663e-17	1.72113729857379e-13
ENSG00000138646.10	HERC5	1898.26026556684	4.69672191863907	0.59106188484856	2.97462262365039e-16	4.89697249418446e-13
ENSG00000184979.13	USP18	1925.25767656974	3.84253085058634	0.479130641813334	2.81391245819829e-16	4.89697249418446e-13
ENSG00000138642.17	HERC6	3413.97850781871	3.93968880004153	0.498132171257734	6.5915838114543e-16	1.00166721688677e-12
ENSG00000130775.17	THEMIS2	939.70252485914	2.57220459229877	0.328002070524174	8.7361342209641e-16	1.23273093953676e-12
ENSG00000187608.11	ISG15	17404.87510381	4.25695406566974	0.544824659294674	1.18496387026684e-15	1.56059741714143e-12
ENSG00000130589.16	HELZ2	6669.22604954013	3.40033843887897	0.435446000149746	1.66108053934482e-15	2.0509153784223e-12
ENSG00000132109.11	TRIM21	1416.06992027371	2.52280165147181	0.32678897599861	2.17180714007944e-15	2.52376765013349e-12
ENSG00000119922.11	IFIT2	22171.8035699663	5.14810834193446	0.682764778025332	4.58473975890718e-15	5.03175188540063e-12
ENSG00000119917.15	IFIT3	17796.9065713005	4.40784567542218	0.578664260932259	4.94149534807769e-15	5.13785476848814e-12
ENSG00000111331.15	OAS3	7623.17438612064	4.83923665328034	0.639903202126958	5.2904059857979e-15	5.22559851247188e-12
ENSG00000239713.10	APOBEC3G	487.506922368922	2.44858152578727	0.323828945795729	6.85198446172543e-15	6.44575966863742e-12
ENSG00000068079.8	IFI35	3315.29824335498	3.26594933652194	0.42931821687759	7.88774301677095e-15	7.08283469528683e-12
ENSG00000111335.14	OAS2	4547.65124395093	4.42200827779547	0.588670959381596	1.09484700421274e-14	9.40378372531421e-12
ENSG00000168394.14	TAP1	5739.91107920984	2.21948276823449	0.298970572088411	1.53092307734423e-14	1.26014105803897e-11
ENSG00000188290.12	HES4	417.398134757381	2.5712062306758	0.346846360788081	2.36447323217557e-14	1.86840674806514e-11
ENSG00000178685.15	PARP10	5078.18207364441	1.89796787663836	0.261816381311622	4.36670241934771e-14	3.317854088239e-11
ENSG00000181381.16	DDX60L	3807.08664850341	3.49578845344109	0.475246117453271	5.28393301350567e-14	3.86607765488165e-11
ENSG00000173821.20	RNF213	14756.8011035409	2.39134415913062	0.329371054028022	6.14875428371678e-14	4.33816574552947e-11
ENSG00000121060.19	TRIM25	4811.84360121856	2.31799819359008	0.320097393490557	6.54637194458101e-14	4.4594337160413e-11
ENSG00000182179.14	UBA7	2585.70945395407	2.16092679156891	0.300114346383908	7.56329243044636e-14	4.98042806544893e-11
ENSG00000205413.8	SAMD9	3630.27399102929	3.27377101956787	0.450055324813671	9.59972474656013e-14	6.11750201188049e-11
ENSG00000171855.7	IFNB1	79.9076787911374	6.58564179776373	0.987214920070534	1.15934291793686e-13	7.15713104495085e-11
ENSG00000291077.2	ENSG00000291077	159.553825928297	2.64775895685834	0.372819210191007	2.46258746356216e-13	1.47419440432335e-10
ENSG00000185745.10	IFIT1	14943.4498548733	4.33573944114397	0.61442734723136	3.31206137189808e-13	1.92440507064255e-10
ENSG00000136514.3	RTP4	533.402476446379	3.76711775628065	0.534106390130439	4.5084179548034e-13	2.5446799056326e-10
ENSG00000089127.15	OAS1	3705.64798117494	5.16985847281514	0.768348821166456	1.52122071283233e-12	8.20016162811909e-10
ENSG00000124201.15	ZNFX1	7690.83076660792	1.98158057829391	0.293346056637875	1.54690076989467e-12	8.20016162811909e-10
ENSG00000173193.16	PARP14	6593.76278832479	2.86533359595987	0.417691088749205	1.57735328710972e-12	8.20016162811909e-10
ENSG00000157601.16	MX1	22007.4754877117	5.08391019862615	0.756338233600072	1.75694332854134e-12	8.89959370649595e-10
ENSG00000196116.9	TDRD7	989.751382730541	1.81335666464793	0.271656671971158	2.5337527727477e-12	1.25135715064077e-09
ENSG00000172936.19	MYD88	2290.43274906558	1.97016980826447	0.297247179168801	3.65908450751777e-12	1.76305401087838e-09
ENSG00000185880.15	TRIM69	1528.5159359697	1.79736895220106	0.272039292161624	4.02729138876153e-12	1.89426527107105e-09
ENSG00000115267.10	IFIH1	2932.46572058476	3.74134297874951	0.557283446550393	4.79551806960669e-12	2.20315022011814e-09
ENSG00000272512.1	ENSG00000272512	42.147983236712	4.91481695182511	0.749423681724148	6.26996494813631e-12	2.81507176250984e-09
ENSG00000106785.16	TRIM14	2459.98295980289	2.77967084606467	0.418448677646979	6.53191963515589e-12	2.86751271983344e-09
ENSG00000237296.12	SMG1P1	7.48749858714318	-32.3247759429358	4.78610246303814	7.49301401734114e-12	3.21792373722988e-09
ENSG00000135899.21	SP110	1631.77529060395	2.30328722262386	0.354296304733767	1.11345595194664e-11	4.68006858100125e-09
ENSG00000138496.18	PARP9	3620.65584704059	2.46064646668722	0.37801581026403	1.22031524003496e-11	5.0223599097689e-09
ENSG00000185753.14	CXorf38	401.147401451606	1.18149924307904	0.181728525297361	1.87737966349157e-11	7.56890515352571e-09
ENSG00000025708.15	TYMP	3470.59170904223	3.0020395695746	0.462798869950552	2.07192504663312e-11	8.18617585924746e-09
ENSG00000077522.16	ACTN2	107.595627735733	4.95656126465012	0.77887599687218	2.12445919489305e-11	8.2291551755122e-09
ENSG00000137965.12	IFI44	1713.40857403199	3.10407915284006	0.482021405846073	2.92245808277431e-11	1.11025306586936e-08
ENSG00000137200.14	CMTR1	2120.02502391354	1.13145564448802	0.177171245920685	4.51569645267413e-11	1.68316195136939e-08
ENSG00000202198.1	7SK	16.2973929316386	32.3532004933917	5.00839095055446	5.36496420180847e-11	1.9626827371616e-08
ENSG00000183486.15	MX2	4068.94268709462	5.04792811657368	0.817215921135029	6.23152008527036e-11	2.23824871426393e-08
ENSG00000140853.18	NLRC5	1245.78778193607	2.04638706644196	0.331078148897798	7.12056584416231e-11	2.51190675448976e-08
ENSG00000135114.14	OASL	1645.0001265462	4.85825869359132	0.802112761598628	1.5905871249024e-10	5.51264011446438e-08
ENSG00000137198.11	GMPR	1781.86301034432	3.22077517620459	0.524363893314955	1.97117905143015e-10	6.7139038208625e-08
ENSG00000176087.17	SLC35A4	1806.74155909024	0.7710066137404	0.123814375925554	2.6896958365003e-10	9.00592224577348e-08
ENSG00000170581.16	STAT2	9531.42010981847	1.23487684957035	0.205094640610289	3.6359412639204e-10	1.19713366114579e-07
ENSG00000102524.12	TNFSF13B	734.899428282449	3.60467428441503	0.601290771098243	4.8652764696181e-10	1.57563174848042e-07
ENSG00000138755.6	CXCL9	31.4514085060817	7.08600683559907	1.48556640746649	5.60722566413037e-10	1.78662488701444e-07
ENSG00000110446.13	SLC15A3	2400.64825881022	2.50457356133014	0.42847695938724	7.97281391607185e-10	2.50004664939682e-07
ENSG00000115415.22	STAT1	22152.0063631758	2.27450852610742	0.392895363464622	9.19252821986399e-10	2.83747492161583e-07
ENSG00000168961.18	LGALS9	982.353629350828	3.08927349676649	0.526309234242981	9.79397456596019e-10	2.97661488539298e-07
ENSG00000117228.12	GBP1	2709.32639686156	3.72880188848337	0.641542598943659	1.39425409382403e-09	4.17325600355964e-07
ENSG00000198576.4	ARC	41.7905415688799	4.01120000713302	0.697386734462589	1.78751262518577e-09	5.2704943150067e-07
ENSG00000110057.10	UNC93B1	1620.497199143	1.73256623398483	0.307479454689224	1.86119987477393e-09	5.4070593420822e-07
ENSG00000101347.12	SAMHD1	5107.05020315496	2.43602606726903	0.428751240500938	1.95304756838700e-09	5.59166010340364e-07
ENSG00000105939.15	ZC3HAV1	2856.36660960668	1.70072751864241	0.303396150961003	2.23517009164347e-09	6.26827256252016e-07
ENSG00000172183.17	ISG20	607.808059257951	4.06876511643058	0.713017758845918	2.25283397589942e-09	6.26827256252016e-07
ENSG00000108771.14	DHX58	1486.28479889753	2.25320012644592	0.40214956034268	2.65419009722947e-09	7.28243407927336e-07
ENSG00000290525.2	GBP1P1	314.99853573868	4.1045644721182	0.726328639343936	3.02235961489145e-09	8.17900194413433e-07
ENSG00000213689.14	TREX1	846.357465219921	2.32570002977168	0.417925077555907	3.476786769056e-09	9.28161116522989e-07
ENSG00000100226.17	GTPBP1	1466.12090943036	1.2088030358576	0.213879356480488	3.53144534905181e-09	9.30182704940248e-07
ENSG00000177409.13	SAMD9L	4372.94920497772	2.50892952968866	0.44991392791226	3.75205532707763e-09	9.75287539294982e-07
ENSG00000155363.20	MOV10	2846.21812384501	1.41024325561914	0.25491458813594	4.70182080593696e-09	1.20629181845824e-06
ENSG00000188313.14	PLSCR1	2328.41411722831	2.33396821146105	0.424012408428302	4.9044941589559e-09	1.24215746295095e-06
ENSG00000060491.18	OGFR	2824.18174849521	1.27155320741218	0.228329744052523	4.96915507018729e-09	1.24260327103228e-06
ENSG00000204138.14	PHACTR4	831.977702766628	1.16336259107103	0.207564968020008	5.13089297416426e-09	1.26700988380769e-06
ENSG00000105559.14	PLEKHA4	6829.31049570669	1.84214746452098	0.338421990010408	5.43772717824215e-09	1.32620123958239e-06
ENSG00000111679.18	PTPN6	24.1867327618429	4.3598763080251	0.792700980808088	5.95786740971656e-09	1.43533744730428e-06
ENSG00000002549.14	LAP3	5296.28390906943	2.22201692060656	0.407981632630645	6.23969557704074e-09	1.48512272439084e-06
ENSG00000223960.10	CHROMR	377.085958298945	1.44428600470783	0.264187708738046	6.44400046796853e-09	1.51549082434189e-06
ENSG00000134326.12	CMPK2	1348.97936927066	5.27264013026956	0.99409692590065	6.58767250551642e-09	1.53105259231149e-06
ENSG00000141682.13	PMAIP1	960.698961123457	2.55765604334879	0.470926006172912	8.66206713136461e-09	1.98975739744312e-06
ENSG00000204264.13	PSMB8	2028.51330843026	1.67724279709146	0.313561974190463	9.66476235350054e-09	2.19456758957935e-06
ENSG00000055332.20	EIF2AK2	4736.99070407674	2.0057661180695	0.376766226862467	1.08541990275466e-08	2.43664433851345e-06
ENSG00000112343.12	TRIM38	1513.92969571683	1.28262841617885	0.236507923649163	1.10482636373514e-08	2.45234211411098e-06
ENSG00000141664.11	ZCCHC2	469.704584914744	1.57604564102883	0.299381819836186	1.66539645705364e-08	3.65554522323274e-06
ENSG00000258659.8	TRIM34	356.058326920267	1.12363464017798	0.207844247803568	1.71534398746812e-08	3.72380444752008e-06
ENSG00000125826.23	RBCK1	4246.20471559234	1.09888060355854	0.203439158899093	1.85962196170018e-08	3.9931338971073e-06
ENSG00000234127.10	TRIM26	1468.6229616319	0.900042689990919	0.166428706510768	2.74208212768818e-08	5.8247131647828e-06
ENSG00000152778.10	IFIT5	1406.58819895781	1.73340532071667	0.33695859096851	2.82462803368165e-08	5.93622625589159e-06
ENSG00000144655.16	CSRNP1	407.548221362836	1.73639881203765	0.33772830926115	2.86374216248344e-08	5.95507646524846e-06
ENSG00000272821.1	ENSG00000272821	12.35612656078	28.7488188224049	5.67797938154382	3.07703018209791e-08	6.28946799267257e-06
ENSG00000279095.1	ENSG00000279095	69.5964595684571	-6.32605216719163	1.44122383489871	3.08822270457727e-08	6.28946799267257e-06
ENSG00000010030.14	ETV7	387.454583258364	3.25191556147527	0.622460890791479	3.46122176556671e-08	6.9067107049263e-06
ENSG00000141574.9	SECTM1	1652.82618291902	2.87905932253745	0.553226166578909	3.42889707380472e-08	6.9067107049263e-06
ENSG00000163840.10	DTX3L	3424.7868678623	2.04659064851284	0.401152248435717	3.55518465378743e-08	7.02326728355706e-06
ENSG00000134321.13	RSAD2	2980.09223949185	4.96935128102941	0.992917030972895	4.06062523038387e-08	7.94234172536964e-06
ENSG00000156587.16	UBE2L6	4350.75266255952	1.88986695435523	0.375275287504588	4.80104187045828e-08	9.298488446167e-06
ENSG00000099860.11	GADD45B	711.557654675901	1.57337452298352	0.311434849631583	5.09394256177277e-08	9.76998401046807e-06
ENSG00000140464.21	PML	4608.55380728288	1.45565770336922	0.292459866946114	8.53739083595067e-08	1.62169380734813e-05
ENSG00000112773.17	TENT5A	1559.8894161308	1.42458482386409	0.287217078462995	9.72306370883788e-08	1.82932498636278e-05
ENSG00000122783.18	CYREN	1223.57231462944	1.08830088229073	0.217375608056205	1.45762322240909e-07	2.71654214704637e-05
ENSG00000120217.14	CD274	256.763557910978	3.09269664238095	0.631338920676262	1.55303665711843e-07	2.86731207115651e-05
ENSG00000168016.16	TRANK1	3372.69961975793	1.73800237210843	0.363943424030593	1.7374545499041e-07	3.17809394753292e-05
ENSG00000177989.15	CIMAP1B	298.547694873173	2.89138964993224	0.598396016529299	1.96196160239251e-07	3.52350467775127e-05
ENSG00000240065.10	PSMB9	1057.27901699555	2.46051455591305	0.513772314665479	1.94922880083653e-07	3.52350467775127e-05
ENSG00000163132.8	MSX1	232.590796044429	2.23805147244221	0.474031056577359	2.34710837326866e-07	4.17721855080381e-05
ENSG00000131203.13	IDO1	352.234793279719	4.9290709704693	1.08207458843641	2.45472954410487e-07	4.32974840569569e-05
ENSG00000126709.16	IFI6	15782.8601470869	2.80811009932851	0.589300148447356	2.52470605218752e-07	4.41376708504109e-05
ENSG00000132530.18	XAF1	3600.3226692926	2.18648341430144	0.474126384047152	3.64332927660124e-07	6.31350612800505e-05
ENSG00000279945.1	ENSG00000279945	11.8396105200912	-25.294222479215	7.62583017645621	3.6939783829056e-07	6.34561243080871e-05
ENSG00000116194.14	ANGPTL1	493.729147517933	2.75000309242014	0.591459814223205	3.93658540834189e-07	6.70407282256845e-05
ENSG00000160710.20	ADAR	9393.55714520516	1.26542099863925	0.270139103808378	4.37595244242389e-07	7.38862739316957e-05
ENSG00000135077.11	HAVCR2	87.158160061361	2.95341456287761	0.640898638347325	4.86885825413315e-07	8.1512114246102e-05
ENSG00000180628.16	PCGF5	1765.70777244066	1.65065278051068	0.364523675569746	5.23244286650618e-07	8.68629485948147e-05
ENSG00000062598.19	ELMO2	1696.18844948782	0.839652065430204	0.174640852561992	5.39994023881485e-07	8.81618342295764e-05
ENSG00000185885.18	IFITM1	7378.96185270384	3.31201450180706	0.721650780927694	5.36813731493809e-07	8.81618342295764e-05
ENSG00000197989.16	SNHG12	238.707566300237	0.92685762079883	0.195275321034381	6.06784308645545e-07	9.82542952237109e-05
ENSG00000182393.3	IFNL1	10.3495360172177	5.3175634335957	1.33630457179433	6.87747910622904e-07	0.000110459024181752
ENSG00000173762.9	CD7	110.417183943746	2.94700843573333	0.654096145274079	7.01537072487835e-07	0.000111765039249977
ENSG00000164342.15	TLR3	723.004987835679	2.57756797364632	0.576638306355485	7.21536826620057e-07	0.000114031680079034
ENSG00000038210.15	PI4K2B	963.534316804978	1.58718836600042	0.357797211890136	7.77665477920981e-07	0.000120966783593142
ENSG00000137628.19	DDX60	1992.0047500408	2.43990414494659	0.550018047287289	7.7628420493576e-07	0.000120966783593142
ENSG00000178719.18	GRINA	9944.54867113983	0.564193486160467	0.11827293299951	7.87865924549594e-07	0.000121596026089666
ENSG00000116663.12	FBXO6	424.0384163303	1.6406962144284	0.372556171560095	8.42963741696817e-07	0.000128098067055543
ENSG00000204261.9	PSMB8-AS1	138.891736039537	1.99431575548326	0.455032069533053	8.37520804337588e-07	0.000128098067055543
ENSG00000102921.9	N4BP1	1338.15427798268	0.795276022617295	0.170950572108027	1.01701106339596e-06	0.000153366821048756
ENSG00000270379.6	HEATR9	15.6923382507815	5.36965499739287	1.45071058674265	1.07241123019011e-06	0.000160496089790952
ENSG00000205045.13	SLFN12L	71.9149612610488	4.32649893040603	1.03393414168939	1.19817061090811e-06	0.000177968875326991
ENSG00000116514.18	RNF19B	751.182936526695	1.23679582811903	0.279584660231633	1.21119227562677e-06	0.000178560473171693
ENSG00000206190.13	ATP10A	1067.30845303806	2.16438802232429	0.508793793777517	1.32406599279475e-06	0.000193754990278965
ENSG00000166889.15	PATL1	1279.9776557991	1.20302236539646	0.273487857459169	1.37914110328209e-06	0.00020033038599513
ENSG00000172432.20	GTPBP2	1811.19949886964	0.917540843870914	0.206041213744929	1.70141062811628e-06	0.000245212442283494
ENSG00000221963.7	APOL6	3774.63381510614	2.06392351853602	0.4953576600329	1.7129494829219e-06	0.000245212442283494
ENSG00000123609.12	NMI	781.563759480319	1.59222592782584	0.383668707536362	1.99972704387809e-06	0.000284205811164113
ENSG00000269720.3	CCDC194	17.3008044208969	4.47970654034994	1.15881701909576	2.13266543715187e-06	0.000300934326506681
ENSG00000267369.1	TAF5LP1	13.4870692408333	5.3019160169503	1.62684589519036	2.22571207382806e-06	0.000311836468216123
ENSG00000135625.9	EGR4	28.5734511468765	5.21213906195676	1.61609588753095	2.61462788213006e-06	0.000363746294447038
ENSG00000173786.17	CNP	5236.23788729513	1.20602327831906	0.289690509368053	2.76834741958143e-06	0.000382438484432386
ENSG00000155629.16	PIK3AP1	64.7429508442299	3.1452504425432	0.78195332388539	2.80418063591026e-06	0.000384698530988939
ENSG00000128335.15	APOL2	3980.98002838694	1.69783804521098	0.4306922331885	3.37282589235735e-06	0.000459518451748411
ENSG00000086065.15	CHMP5	2142.88000724905	0.782553001857803	0.18448128224971	3.41140495334103e-06	0.000461591129131864
ENSG00000132274.18	TRIM22	4773.40500829353	1.39354150312087	0.347982990298376	3.46951929120538e-06	0.000466260908828315
ENSG00000128394.18	APOBEC3F	424.815573195142	1.42806867500285	0.359862679192155	3.69530177280599e-06	0.000493247881903934
ENSG00000188157.16	AGRN	14087.6921097137	1.10200900812108	0.270150911237939	3.85432177061779e-06	0.000511020983748688
ENSG00000271503.7	CCL5	591.656487799431	3.82002277452445	1.01531225181259	3.97526484565285e-06	0.000520075212091868
ENSG00000277511.3	ENSG00000277511	47.3619174746218	2.15587655654078	0.558781364134464	3.95133169383756e-06	0.000520075212091868
ENSG00000249934.2	NCOA4P2	5.47297901183254	4.78376473704017	1.50934265110679	4.69030618108751e-06	0.00060958551715384
ENSG00000101596.18	SMCHD1	1742.74202205353	1.19223586510764	0.303550286088327	5.03476175936912e-06	0.000650076591871484
ENSG00000204267.20	TAP2	3219.88743762939	1.69167127408136	0.449454885586887	5.20412503114283e-06	0.000667581103832641
ENSG00000244491.1	ENSG00000244491	22.607484785414	12.9005966993938	10.4597607751524	5.25067339688264e-06	0.000669206793260752
ENSG00000282851.2	BISPR	25.8784729155085	4.18690207602053	1.20944341068351	5.3451958826953e-06	0.00067688682476055
ENSG00000204642.15	HLA-F	442.286567012374	2.50844273785051	0.674136494030274	5.5119177985537e-06	0.000693553733187441
ENSG00000160888.9	IER2	2386.49709948821	1.05866867416572	0.269296398856736	5.65559391138003e-06	0.000707128213413371
ENSG00000253730.2	ENSG00000253730	11.8954195769364	3.00070036380088	0.813032114535933	5.79477747800092e-06	0.000719973767785586
ENSG00000296287.1	ENSG00000296287	9.01256434237975	4.65715889767179	1.57129529841367	6.83905950683588e-06	0.000844410128484643
ENSG00000225886.3	ENSG00000225886	8.54929319287261	4.50676661410581	1.46886002635023	7.05740824380442e-06	0.000865957141964946
ENSG00000267387.1	ENSG00000267387	16.6895567205591	3.21427195744507	0.912832956021381	7.64211512908372e-06	0.000931913483796599
ENSG00000154642.12	C21orf91	379.111498999934	1.1931475181894	0.320979456692028	7.87364958755941e-06	0.000954257347252982
ENSG00000133106.16	EPSTI1	1200.89958542629	3.32850117555055	0.961495340531158	8.21114630411803e-06	0.000989092653889339
ENSG00000284194.4	SCO2	670.035327400262	1.00297340032668	0.269919616133937	9.13969396915525e-06	0.00109427063248886
ENSG00000136147.19	PHF11	1084.80792893621	0.960510850003475	0.259267732553552	9.59557537201309e-06	0.00114193127394047
ENSG00000152749.9	GPR180	512.910434822179	0.984153631637944	0.268118334219764	1.00678727266897e-05	0.00119096302823806
ENSG00000102081.17	FMR1	835.591975365055	1.01127724350447	0.277569913658107	1.03978987101194e-05	0.00122268148225243
ENSG00000299483.1	ENSG00000299483	11.5631044435941	4.00200790293293	1.31736009524887	1.11364380491092e-05	0.00130177712224942
ENSG00000117475.15	BLZF1	693.23157695318	1.04639365981798	0.293334964190522	1.16511157959251e-05	0.00135392819146176
ENSG00000169871.14	TRIM56	3317.16698871112	0.77992774514848	0.217069025276898	1.25932923253679e-05	0.00145485666600961
ENSG00000132256.21	TRIM5	1499.60116945464	1.70414787445799	0.518288910060565	1.34585746214731e-05	0.00154577989329768
ENSG00000105402.8	NAPA	4249.35968779693	0.752164518237392	0.212808064533009	1.39267950902438e-05	0.00158117147705613
ENSG00000267607.2	ICAM4-AS1	44.0491620423226	3.60919810690015	1.18435320504214	1.38926076997795e-05	0.00158117147705613
ENSG00000115271.12	GCA	115.88912282016	1.90452913483732	0.593270469727208	1.48639354062763e-05	0.00167792596543422
ENSG00000139668.10	WDFY2	497.925165154646	0.937598862987265	0.273785775217405	1.58082131732334e-05	0.00177438210930242
ENSG00000148357.18	HMCN2	10.1103561407573	4.10982559631976	1.56161714792911	1.66698947285445e-05	0.0018500773615865
ENSG00000185722.19	ANKFY1	2929.5131697511	0.822939206068198	0.240686124794205	1.66095677648864e-05	0.0018500773615865
ENSG00000120526.13	NUDCD1	503.030170037043	1.32468666753133	0.408435156634998	1.70343843915396e-05	0.00187996795337913
ENSG00000103044.12	HAS3	30.7426445000866	1.94992767355644	0.63568437312445	1.88576070609057e-05	0.00205818799717233
ENSG00000142961.17	MOB3C	568.318135603458	0.985086474269969	0.29832846865446	1.88242562015494e-05	0.00205818799717233
ENSG00000137842.8	TMEM62	530.377159555926	1.06198098719435	0.326211299934711	1.94596088455427e-05	0.00211222292716316
ENSG00000291144.2	ENSG00000291144	29.0449787779553	4.00005374675825	1.56432678423329	1.9830324761916e-05	0.00214069981241339
ENSG00000122729.20	ACO1	3392.37996514451	-1.21933154724026	0.384856091371884	2.04337734529105e-05	0.00219385431827308
ENSG00000072121.17	ZFYVE26	1521.90439463072	1.07516883643745	0.334992036591949	2.0773723246549e-05	0.00221829677154366
ENSG00000026950.19	BTN3A1	1207.60742414907	1.03576502665573	0.322262678575991	2.10690432184914e-05	0.00223773628377042
ENSG00000124226.12	RNF114	2701.48563992455	0.925786257836893	0.28570525500953	2.1285379775344e-05	0.0022449069731309
ENSG00000205560.15	CPT1B	135.100718466189	1.50866613022346	0.494036429018116	2.13638324955004e-05	0.0022449069731309
ENSG00000163660.13	CCNL1	816.314866329314	0.6281943970086	0.194136092267772	2.16291121033016e-05	0.00226075719365462
ENSG00000068976.15	PYGM	19.7249807890957	2.91614945862534	1.03567628786651	2.49084642463439e-05	0.00256284745409648
ENSG00000116863.12	ADPRS	1014.91359984906	0.852873901999848	0.270125053598837	2.47063017174107e-05	0.00256284745409648
ENSG00000305207.1	ENSG00000305207	60.7499465898528	2.49375684458741	0.870135607605147	2.48602277973139e-05	0.00256284745409648
ENSG00000160932.12	LY6E	13818.882762476	1.24584490694763	0.415877145919073	2.63961631675012e-05	0.00270184561333672
ENSG00000146859.7	TMEM140	2065.73179379057	1.25808026145773	0.421972097994647	2.681438422192e-05	0.0027305059809486
ENSG00000133313.16	CNDP2	1970.5686013694	0.47032933895402	0.160674682375797	2.93812705241427e-05	0.00297204028746096
ENSG00000163121.11	NEURL3	14.7784130250117	3.70725387560119	1.5434692485247	2.94872131785547e-05	0.00297204028746096
ENSG00000067066.18	SP100	3636.04326740083	0.866581793386869	0.298566851674578	3.57581821368133e-05	0.00358580146250125
ENSG00000043143.23	JADE2	2155.88992613404	0.678771833617981	0.234517266927178	3.6084667476321e-05	0.00360026568684203
ENSG00000146872.20	TLK2	1052.20020497063	0.703427170164058	0.243973903291131	3.68901692024206e-05	0.00366213714871266
ENSG00000141497.15	ZMYND15	32.3526168506752	2.41228103430378	0.926606333175309	3.73029655004021e-05	0.00368460041730222
ENSG00000185404.18	SP140L	428.559097774624	0.918600348711232	0.323506859741617	3.86041207739784e-05	0.00379415127308429
ENSG00000197536.12	CARINH	531.132972747876	1.50241348429978	0.570298516220782	4.10877443029478e-05	0.00401825935002344
ENSG00000163568.18	AIM2	18.7508481598586	3.28767254429463	1.42721540536834	4.30531156637187e-05	0.00418972561545203
ENSG00000196296.15	ATP2A1	69.145621907811	3.07843151850886	1.29610183164366	4.33880335406577e-05	0.00420162060095928
ENSG00000100342.23	APOL1	6410.23169381789	1.45454261487191	0.560632244826128	4.43006825443316e-05	0.00426907309104035
ENSG00000131979.21	GCH1	247.698986331078	2.6655167436042	1.10183183272248	4.65785378722619e-05	0.00446679133818706
ENSG00000005059.17	MCUB	317.280993765979	1.14787727698468	0.436334642732632	4.75100521651196e-05	0.00453411150010598
ENSG00000263069.6	RNF213-AS1	61.4219681418985	1.61877439009035	0.644817934840967	4.79931876008261e-05	0.00453638957442258
ENSG00000275740.1	ENSG00000275740	7.04127755591722	4.28634717650543	8.60404206477471	4.78584326333745e-05	0.00453638957442258
ENSG00000163545.11	NUAK2	151.541277076059	2.01176595723845	0.817139394017871	4.84077905711272e-05	0.00455379001301246
ENSG00000105287.14	PRKD2	1082.01214960964	1.04337718151345	0.398047179594118	5.03725691907569e-05	0.00471432409812757
ENSG00000125347.16	IRF1	1989.39550515357	1.7340864733549	0.704993947010265	5.05915823236165e-05	0.00471432409812757
ENSG00000224789.2	ENSG00000224789	21.0215677560409	3.55759648680917	1.80215641403549	5.1045383880658e-05	0.00473427961766384
ENSG00000179044.17	EXOC3L1	79.8628761421018	2.94564020595813	1.2927004437944	5.19323847805426e-05	0.00479403860439074
ENSG00000162772.19	ATF3	637.906186910997	1.81783761704249	0.760546920893694	5.54191325952782e-05	0.0050921161135801
ENSG00000163659.14	TIPARP	527.388042670113	1.14086932094132	0.452596850829727	5.5829577014511e-05	0.00510608006445215
ENSG00000171094.18	ALK	21.0780387272634	3.163423551525	1.48079657451252	5.64256523448279e-05	0.00513681457176071
ENSG00000113391.20	ARB2A	621.945902340182	-0.651493135767716	0.261946488545666	6.3486889862827e-05	0.00575313536348691
ENSG00000100596.9	SPTLC2	1325.58758479015	0.744902757132663	0.303213558448539	6.77848274818838e-05	0.00611456286257815
ENSG00000105523.5	FAM83E	19.6600337348648	3.18599269329733	1.66306790265276	7.18743784886231e-05	0.00645399248655795
ENSG00000103966.12	EHD4	1290.88827688926	1.16802754575175	0.50228809462816	7.31335558684549e-05	0.0065373456840784
ENSG00000285608.1	ENSG00000285608	10.3441947838187	2.79039618849393	7.02849436425677	8.36419460208727e-05	0.00744300289928982
ENSG00000198133.10	TMEM229B	153.579549170275	1.33650547561988	0.612010085085219	8.46108426368072e-05	0.00749545827932792
ENSG00000128284.22	APOL3	1302.54764304521	1.55092290160868	0.730249502512749	8.72910846612172e-05	0.00767069263730789
ENSG00000225492.7	GBP1P1	7.26450936891621	3.29651971643544	2.28335434409782	8.73655197871058e-05	0.00767069263730789
ENSG00000104973.20	MED25	1291.63916709213	0.479787940552234	0.223586087119292	9.13848753735534e-05	0.00798808943807322
ENSG00000163644.16	PPM1K	1039.50503600657	1.24891027841387	0.583684109530501	9.30606423229624e-05	0.00809873563475825
ENSG00000262246.7	CORO7	398.943733046625	0.772955001685363	0.349819553392474	9.67587510120367e-05	0.00838363651860871
ENSG00000169248.13	CXCL11	658.430665687663	3.19702826472891	2.28394563788727	9.88879641282142e-05	0.00853070625044922
ENSG00000113504.22	SLC12A7	1610.1399817849	0.589911844428533	0.277166188812027	0.000103816835455176	0.00891696341050872
ENSG00000164054.18	SHISA5	7099.91504518045	0.559871085045849	0.266299674735285	0.000105776612598134	0.00904596096050276
ENSG00000165731.23	RET	117.513038670455	1.74900567756711	0.906000243582593	0.000113346974069482	0.00965159255492506
ENSG00000065060.18	BLTP3A	477.045379072545	0.818990773926269	0.391389586562164	0.000114522343478507	0.00970982358548457
ENSG00000291086.2	LGALS17A	13.6942341585471	3.03204932835348	2.40364818922253	0.000116054266737486	0.00979765828803004
ENSG00000165997.6	ARL5B	461.147636327347	1.10880682027477	0.554499556238522	0.000120566528878546	0.0101352841616837
ENSG00000107798.19	LIPA	1964.4375689807	0.831512391074904	0.407228578653655	0.000123247423326716	0.0102732187671699
ENSG00000166801.18	FAM111A	1031.26500343155	0.825876862303817	0.40434177298029	0.000123236747052358	0.0102732187671699
ENSG00000115008.7	IL1A	9.93054537301051	3.00607786889044	2.14909686594826	0.000125744990612206	0.0104373625611098
ENSG00000142677.5	IL22RA1	20.9438451878152	2.34153657994383	1.34443857375429	0.000134586266028539	0.0111244840393045
ENSG00000144596.14	GRIP2	133.172095511474	2.67106618189721	1.63580850986937	0.000136187033592656	0.0112098952025955
ENSG00000151014.7	NOCT	121.927509156366	1.14767188756863	0.602127532352348	0.000136969735965759	0.0112275399751185
ENSG00000166589.14	CDH16	4.47960542264643	2.89809178413297	2.32359395872437	0.000140456642375873	0.0114657891327908
ENSG00000154451.16	GBP5	124.684805886376	2.89261527423614	2.17619590834704	0.000144844655279058	0.0117753340125012
ENSG00000175793.12	SFN	10.6563064026175	2.70671625473163	1.76019785600965	0.000149014936517747	0.012064713405361
ENSG00000159399.11	HK2	1392.89554617901	0.942462873991526	0.5001934172341	0.000152118206595089	0.0122656945766775
ENSG00000168310.13	IRF2	627.232316155534	0.812874404445441	0.432693127773892	0.000158422286298053	0.0127220823813742
ENSG00000196684.13	HSH2D	5.36056833621353	2.77362303361117	2.28741910687055	0.000164436035499504	0.0131515541752741
ENSG00000287188.1	ENSG00000287188	11.0246657778009	2.66524411730872	1.82575640015681	0.000166470733858894	0.0132606022071873
ENSG00000089692.10	LAG3	41.7146992564876	1.91082560281592	1.14740828983858	0.000168651406980993	0.0133360563629668
ENSG00000279296.1	PRAL	328.551120315767	1.99869367320286	1.20872377236216	0.000168768113932761	0.0133360563629668
ENSG00000198604.12	BAZ1A	971.244852902078	0.826107254739786	0.45266695169218	0.000171867351556185	0.0135268507171014
ENSG00000113108.21	APBB3	406.511239344225	0.696483226245026	0.382080380500248	0.000173686773692074	0.0136158024376465
ENSG00000136492.11	BRIP1	216.294106404164	1.76927006789441	1.08245346409394	0.000182383454897059	0.0142091052942844
ENSG00000162654.10	GBP4	1168.38972315699	2.62302801890501	1.87894157539187	0.000182693634257061	0.0142091052942844
ENSG00000245556.6	SCAMP1-AS1	246.345107164055	0.98423352052593	0.561687622236424	0.000184182286829649	0.0142687101032145
ENSG00000137496.20	IL18BP	365.739292171914	1.44473469027713	0.874701658105259	0.000188760973636808	0.0145663009148248
ENSG00000111912.21	NCOA7	1057.0840490619	1.04863790904148	0.611063396528815	0.000190758252657464	0.0146631489542732
ENSG00000078319.13	PMS2P1	3.27483846802566	1.43620928830187	4.97109630958525	0.000192554857849506	0.0147438806853372
ENSG00000163565.21	IFI16	5699.74456960659	0.887894013931116	0.515888748292641	0.000199628600578433	0.0152264980865905
ENSG00000254929.6	ENSG00000254929	26.6858504586408	1.3518779285307	0.842881279238607	0.000209065215595291	0.0158849359003268
ENSG00000166888.14	STAT6	6325.29459214192	0.362831929744615	0.233931755740517	0.000210929724253796	0.0159651980943821
ENSG00000295095.1	ENSG00000295095	8.58194351945738	2.5470764899349	2.12904688904323	0.000219789898276651	0.0165723261086078
ENSG00000259642.3	ST20-AS1	170.677769030446	-0.817566320373353	0.496954925719571	0.000230121641135862	0.0172853727020493
ENSG00000204592.10	HLA-E	16498.0836206941	0.590142291183122	0.36080649714627	0.000231734871709774	0.0173406151160098
ENSG00000144118.15	RALB	1668.08350822079	0.45625862186832	0.290184954079265	0.000234749254941412	0.0174998925711985
ENSG00000125818.19	PSMF1	2691.97496010926	0.597078392533479	0.371613359794096	0.000244690501774694	0.0181724092577409
ENSG00000165806.22	CASP7	770.309900745626	0.70228112519801	0.439340006124631	0.000252770793681843	0.018702198611179
ENSG00000118804.9	STBD1	585.207975475486	0.384251869227842	0.261493462415762	0.000259731206073498	0.0191454849850073
ENSG00000122643.25	NT5C3A	536.395614662286	0.8318993200273	0.533409443998513	0.000264809646777947	0.0194472660672801
ENSG00000163872.17	YEATS2	1641.4661298856	0.549890749070734	0.356021678366676	0.000268254797612095	0.0196273093586183
ENSG00000140807.7	NKD1	16.0374688979323	2.35595957572081	2.00404354721412	0.000272082264377625	0.0198338934788929
ENSG00000183137.17	CEP57L1	287.634091777979	0.56225780900943	0.368969085246484	0.000280722310695873	0.0203884898816065
ENSG00000231881.3	ENSG00000231881	18.790412241555	2.3103379886549	1.98929602816352	0.00028675654143391	0.0207504596191461
ENSG00000141582.16	CBX4	688.668047936483	0.597302834079679	0.395229237238393	0.00029143876177895	0.0210123092662159
ENSG00000100084.15	HIRA	1323.12493192098	0.553657164877657	0.369180807156462	0.00029266456756139	0.0210239582988191
ENSG00000014138.11	POLA2	460.51255679121	0.736657009442293	0.487563710533631	0.000294045848283767	0.0210466512059631
ENSG00000225963.9	ENSG00000225963	11.9939594575751	1.84144748696283	1.40057742281955	0.000310328778937165	0.0221319315086776
ENSG00000137275.17	RIPK1	1340.43091850241	0.350371921824535	0.263316110394401	0.00033110064593636	0.0235283930232834
ENSG00000112576.13	CCND3	1952.73251710945	0.595886293579799	0.417210212471696	0.000341255617235276	0.024163099349401
ENSG00000162645.14	GBP2	2457.67020817273	1.04998096779039	0.765839610306945	0.000343074716224758	0.0242051464965004
ENSG00000130487.10	KLHDC7B	86.2247378112899	2.16990416138689	2.02558963965304	0.000344546120827114	0.0242224505940912
ENSG00000291143.2	ENSG00000291143	13.8855345548703	2.1292207057012	2.21919064486619	0.000348699665789424	0.0244275244598229
ENSG00000306083.1	ENSG00000306083	13.3165035381417	1.96464141540532	1.67265355920453	0.000368739887079292	0.0257401288666128
ENSG00000160753.18	RUSC1	1343.616223684	0.404286731529084	0.310518773832342	0.000387444742833116	0.0268616494798454
ENSG00000197019.6	SERTAD1	660.56905554305	0.466872664576314	0.35039075786275	0.000388051534442175	0.0268616494798454
ENSG00000213928.11	IRF9	1747.65681802816	0.709556398188995	0.521303219210307	0.000388885434129881	0.0268616494798454
ENSG00000124688.15	MAD2L1BP	474.656347914564	0.363531991923397	0.291552028655672	0.000414694701765028	0.0284950422744045
ENSG00000137752.26	CASP1	1262.07088084569	0.881136824017399	0.678072384896192	0.00041541747279314	0.0284950422744045
ENSG00000117360.14	PRPF3	663.887658411596	0.298372337303918	0.252546916559433	0.000427296476294118	0.029208449443565
ENSG00000133401.17	PDZD2	105.413234886267	1.75028204000312	1.55389440045525	0.000444521404924901	0.0302811046699704
ENSG00000108669.19	CYTH1	648.327750356823	0.444084262676452	0.359472268971483	0.000473746389861222	0.0321610306931562
ENSG00000067082.16	KLF6	3833.11160293534	0.576085218024649	0.457073333021204	0.000478171655445753	0.0323502775799002
ENSG00000155287.13	SLC25A28	1545.91618577088	0.64031682703516	0.514766910323493	0.000495451183826353	0.0334049083156642
ENSG00000169245.6	CXCL10	4207.6790334397	1.81043083065064	2.16581706910978	0.000501825480439172	0.0336052961561893
ENSG00000179021.11	C3orf38	562.265067183078	0.489826958664647	0.399389687821956	0.000500374036562933	0.0336052961561893
ENSG00000181873.14	IBA57	177.164576872683	-0.559815916450161	0.455243668749868	0.000509507969283027	0.034004493017521
ENSG00000134962.8	KLB	4.58451861839556	1.83806673133607	2.07537814751306	0.000512248021048936	0.0340722547334065
ENSG00000149527.18	PLCH2	13.9731497540276	1.79996893660837	1.80111809784623	0.00051671846838034	0.034139710176768
ENSG00000163932.17	PRKCD	698.924444630229	0.414276135718436	0.348998848796879	0.000516590821501861	0.034139710176768
ENSG00000286548.1	ENSG00000286548	3.97112340288442	1.74193900850153	2.18311297876302	0.000526693000958656	0.0346827341131275
ENSG00000152133.18	GPATCH11	171.081534948807	-0.654391627981009	0.546561041751569	0.000544940452852088	0.0356466842585861
ENSG00000177542.12	SLC25A22	694.893407469308	0.489951798707267	0.411515852950261	0.000543734051971796	0.0356466842585861
ENSG00000114450.12	GNB4	1891.65251960111	0.602621068797541	0.505085214631678	0.000553215335108839	0.0360685443731852
ENSG00000148339.14	SLC25A25	454.390736516974	0.463047299186579	0.394793918013854	0.000558238655205562	0.0362763310315325
ENSG00000161091.16	MFSD12	2092.97826936701	0.428369879026228	0.370175965790552	0.000564474845425943	0.0365613133488181
ENSG00000112308.15	C6orf62	5036.09109906346	0.393152714639998	0.350079697243283	0.000593826525525446	0.038336741868481
ENSG00000170745.13	KCNS3	253.079441993315	0.578780554295866	0.499878655605671	0.000598194629120182	0.0384929475513654
ENSG00000138135.7	CH25H	191.952307012212	1.38251352293982	1.33448005083849	0.00061139179229591	0.0392144313532653
ENSG00000145016.18	RUBCN	969.027269976086	0.61786295320534	0.543634624518963	0.0006250531910778	0.0398320186765869
ENSG00000204388.7	HSPA1B	3019.04250582506	0.280289756158516	0.271029603490688	0.000623901762526066	0.0398320186765869
ENSG00000186063.14	AIDA	3783.9771609676	0.33987065372339	0.316733986341964	0.00063076998387873	0.0400670772717824
ENSG00000267041.6	ZNF850	56.1743835251354	-0.935649755070484	0.866088411852865	0.000634347759637266	0.0401651922808788
ENSG00000233975.3	LINC02574	53.677257679777	1.34280654038668	1.34337696895194	0.000669265584679563	0.0422407080681942
ENSG00000030419.18	IKZF2	141.721820719177	0.719322575592015	0.660310204213276	0.00067337683542429	0.0423648388019326
ENSG00000107864.16	CPEB3	74.9159694185534	0.738214192938231	0.684432944521617	0.000684615052808046	0.0429351440261046
ENSG00000167034.10	NKX3-1	283.911528009261	1.20765830068941	1.20432409008102	0.000694971091331895	0.0434466895862708
ENSG00000177238.15	TRIM72	3.84942102986067	1.48941828673241	2.11447049975882	0.000697858372644743	0.0434895651469934
ENSG00000100567.14	PSMA3	1278.81911461577	0.316744606816774	0.311441717351341	0.000713687018503485	0.0442600505664949
ENSG00000205890.3	ENSG00000205890	4.36606518881239	1.57499102187997	1.99507661786621	0.000714702917272177	0.0442600505664949
ENSG00000086061.17	DNAJA1	5828.57676135985	0.418527693041336	0.394266506748371	0.000717340382473336	0.0442845601742523
ENSG00000168268.12	NT5DC2	1536.34391199464	-0.447974408796739	0.422239312660197	0.000732744684548	0.04509461446494
ENSG00000106560.11	GIMAP2	109.397782268187	1.09599223042453	1.10922665593808	0.000743029838818482	0.0455855728753389
ENSG00000182648.16	RNF32-DT	103.713494911814	-0.527127461761669	0.50317465070139	0.000773912065544757	0.0473332286527451
ENSG00000225964.6	NRIR	10.9710846730697	1.47014290297682	1.99790380063539	0.000800952574854653	0.048835858383499
ENSG00000164430.18	CGAS	128.749068287127	0.745062538597306	0.761879123509902	0.000856825703930946	0.0520818208650949
ENSG00000101342.11	TLDC2	9.90375814252775	1.34140165418834	2.01437769277113	0.000884867306141593	0.0536213301620465
ENSG00000239636.4	TFAP2E-AS1	8.19080444101196	1.40882672291576	1.73038440816096	0.000891973064470215	0.053886629628774
ENSG00000158435.9	CNOT11	726.863007441387	-0.152944093154417	0.191115006202537	0.0008985306952816	0.0541172984307561
ENSG00000225377.7	NRSN2-AS1	227.365905371006	0.382951058836594	0.395416428702235	0.000904960977314613	0.0543389182579033
ENSG00000120539.16	MASTL	411.306232983986	0.479770198364169	0.492331112404793	0.000929914696486752	0.0554998937434918
ENSG00000123685.9	BATF3	139.911682352501	1.06271866792428	1.18195716201419	0.000927350888302153	0.0554998937434918
ENSG00000158457.7	TSPAN33	61.7964948393932	1.34350534914595	1.62803362245183	0.000934906695105092	0.0556297643427744
ENSG00000114127.12	XRN1	1307.12013287319	0.554268740535896	0.574487727192171	0.000947460825618919	0.0556340125244098
ENSG00000121858.12	TNFSF10	1025.73182987542	1.27825691787022	1.51353252404312	0.000949059084825417	0.0556340125244098
ENSG00000138670.20	RASGEF1B	15.4592276721741	1.29679612315698	1.53911903648298	0.000941032681114942	0.0556340125244098
ENSG00000204010.3	IFIT1B	7.17386275199224	1.36440310156332	1.92478740393123	0.000942023677884827	0.0556340125244098
ENSG00000255910.3	ENSG00000255910	9.24382772264804	1.37643136026049	1.75802789594655	0.000947573919511005	0.0556340125244098
ENSG00000112941.15	TENT4A	648.408142544958	0.327183062700548	0.352380808990126	0.000960207512621605	0.0558053354316513
ENSG00000163376.11	KBTBD8	45.0262938579464	0.882533277974432	0.970634512318659	0.000960456291914019	0.0558053354316513
ENSG00000167780.13	SOAT2	11.1785400053081	1.29441452796732	1.55188946027542	0.000956922877109271	0.0558053354316513
ENSG00000139618.19	BRCA2	139.790658307956	0.665733718169374	0.708730124427099	0.00097016187931149	0.0562039528615791
ENSG00000157657.16	ZNF618	881.095064099484	0.401554056187732	0.424006313058894	0.000977594331013933	0.0564689356993574
ENSG00000287543.1	ENSG00000287543	19.0083343679286	0.980815334267792	1.10553060367787	0.000981893329545762	0.0565519029888528
ENSG00000146425.12	DYNLT1	1391.96730097359	0.31594780744139	0.348291825027276	0.00101288302213979	0.0581671630882895
ENSG00000136044.13	APPL2	1006.11790483817	-0.329036592664613	0.363574192794047	0.00103962717972025	0.0595299563344161
ENSG00000187583.12	PLEKHN1	135.462025166879	0.718325644356018	0.804114595035746	0.00106340645859535	0.0607155912992805
ENSG00000177335.14	LY6S-AS1	98.7104679946274	0.473013044288606	0.513618978578193	0.00107432770399777	0.0611623740417172
ENSG00000111801.17	BTN3A3	1359.05075518261	0.34195188134887	0.380617797039089	0.00107946888059199	0.0612784705060196
ENSG00000272669.1	ENSG00000272669	73.9561158796841	0.994514104481607	1.18490988841733	0.00110269768222508	0.0624177441614798
ENSG00000101665.11	SMAD7	470.158744260282	0.405893183446001	0.449156524085263	0.00111430882828068	0.0627155866173358
ENSG00000125508.4	SRMS	10.490766396975	1.25720545146929	1.67215967324306	0.0011126943131858	0.0627155866173358
ENSG00000133321.13	PLAAT4	883.955680426007	0.732214943241547	0.852237062290885	0.00115382224137461	0.0647549953930553
ENSG00000103047.9	TANGO6	324.026656379133	0.386276854647926	0.438910994109697	0.00118643411392541	0.0663966173388
ENSG00000184988.9	TMEM106A	257.971300700394	0.540874206810652	0.617310126466211	0.00119574640226042	0.0667287293125838
ENSG00000100911.17	PSME2	2469.60550542892	0.452525165305139	0.513781930397705	0.00120254369836113	0.0667310414638321
ENSG00000101986.13	ABCD1	951.01315777703	0.244490725485954	0.298190943864225	0.0012019420074688	0.0667310414638321
ENSG00000289161.3	ENSG00000289161	128.166372658379	0.514791378840226	0.58839581169251	0.00120993502279433	0.0669531271016863
ENSG00000213516.10	RBMXL1	231.335862430957	0.30897004878437	0.363237332929784	0.00121724724139103	0.0671696068538542
ENSG00000164855.17	TMEM184A	11.8134801931917	1.11701195034026	1.49352973003489	0.0012769615748136	0.0702684565750491
ENSG00000092330.20	TINF2	1180.157870339	0.382591725464795	0.448965643096471	0.00129285274506168	0.0709452943852598
ENSG00000013374.18	NUB1	2053.71707634586	0.343388170865429	0.410851208103112	0.00133117868698552	0.0728460802254818
ENSG00000232810.5	TNF	17.772129662563	1.09879177207928	1.80959350945503	0.00136919288470667	0.0747193520369622
ENSG00000204516.10	MICB	301.074011556831	0.342183332002206	0.41423929724253	0.00137467486208844	0.0748118509657222
ENSG00000228274.6	TOMM22-DT	43.5414094412279	-0.365609198044612	0.442499945404766	0.00139464455393258	0.0756901185795004
ENSG00000205220.13	PSMB10	1155.38844674604	0.408079306659812	0.493078465755092	0.00140580607369251	0.0760868465364262
ENSG00000171860.6	C3AR1	23.8461026863501	1.01118183186867	1.37204270296095	0.00140969360393442	0.0760887900156404
ENSG00000001629.11	ANKIB1	2257.23183090943	0.28662830053762	0.3619985835245	0.00146124721028732	0.0786565085537494
ENSG00000240023.1	RPLP0P3	5.42381062060355	1.01154011799798	1.8031265550951	0.00148398431582161	0.0792327301596106
ENSG00000287733.2	ENSG00000287733	60.9936264522915	0.6601555945535	0.84845900579252	0.00148198865083657	0.0792327301596106
ENSG00000288558.3	DUS4L-BCAP29	65.7141624246087	-0.748385400069979	0.978466045937567	0.00148252954579276	0.0792327301596106
ENSG00000158042.10	MRPL17	1050.65496122372	0.193666974853394	0.26454886163558	0.00149355559754066	0.0795288162517945
ENSG00000279696.1	ENSG00000279696	25.9215219281986	0.571228802168369	0.726563156265642	0.00150905587798876	0.0800922296895936
ENSG00000308656.1	ENSG00000308656	6.37656116136444	0.961056590164999	1.33321760169896	0.0015122450860146	0.0800922296895936
ENSG00000139832.6	RAB20	73.096836857195	0.615379282472656	0.795539014027015	0.00153195769622598	0.0807035314371846
ENSG00000198355.6	PIM3	859.392128232018	0.382114407409382	0.478016879909576	0.00153162961934606	0.0807035314371846
ENSG00000115875.20	SRSF7	945.298633983112	0.185126309338452	0.258071132092188	0.00154912647770196	0.0812343417566761
ENSG00000143333.8	RGS16	11.1689314866641	0.785059891751604	1.05512673103253	0.00155025800264576	0.0812343417566761
ENSG00000181418.8	DDN	14.328369083131	0.956972627940828	1.34973845386891	0.00155994374178771	0.0815256312672385
ENSG00000003402.22	CFLAR	2576.69009648354	0.270608568352032	0.353610444508669	0.00157956914729042	0.0823334789042801
ENSG00000170175.11	CHRNB1	177.925381531922	0.313742560273046	0.409313894892694	0.00165876618565117	0.0862340157829972
ENSG00000132475.11	H3-3B	5690.78996881314	0.250784094764704	0.341097605784013	0.00172421412804656	0.089401181363674
ENSG00000227210.3	WDR35-DT	11.2403945802461	-0.804047163605999	1.1514650115824	0.00175442548628698	0.0907295169675374
ENSG00000135604.12	STX11	81.7916420395949	0.754007024341588	1.0719881756886	0.00177046087750464	0.0913197248958335
ENSG00000138675.17	FGF5	1220.37633039457	0.508902829028546	0.689937605958132	0.00179163382110199	0.0921711618121608
ENSG00000298162.1	ENSG00000298162	4.22470848201866	0.967738194073927	1.59086001073933	0.00180714826768383	0.0927278286444001
ENSG00000113070.9	HBEGF	200.275011979299	0.596617281509574	0.836402126213961	0.00184570153109331	0.0942651849360477
ENSG00000224934.7	GOT1-DT	27.7259502487463	-0.518300256379746	0.713895039386015	0.00184665282562645	0.0942651849360477
ENSG00000149050.11	ZNF214	42.6801836583371	-0.556391897864161	0.776276590010369	0.00186303890409506	0.0948565297690668
ENSG00000288698.1	ENSG00000288698	8.44492173519208	0.748952044872715	1.69025403638579	0.00187144736282753	0.0950396983358812
ENSG00000229474.9	PATL2	27.1858461615875	0.773374037550729	1.1412973221504	0.00189302315629129	0.0956436635614693
ENSG00000261618.2	LINC02605	15.2483057974114	0.889189383751561	1.37133072627387	0.00188930708060888	0.0956436635614693
ENSG00000178078.13	STAP2	78.9770526897192	0.422374017602993	0.57751866748312	0.00189819422200633	0.0956602725911607
ENSG00000129226.15	CD68	5180.21177320579	0.320568458233879	0.438921514283833	0.00190541652420263	0.0957799069608729
ENSG00000140280.15	LYSMD2	203.72786570857	0.295246988761973	0.407606836997841	0.00191574865350248	0.0960548595176181
ENSG00000269427.1	ENSG00000269427	7.90386567984734	-0.924538855431274	1.51935173736219	0.00193458322028773	0.0967536494095802
ENSG00000133943.22	DGLUCY	1082.59612986868	0.190723913441563	0.282403289864479	0.00194099725382309	0.096829294821402
ENSG00000166455.15	C16orf46	33.0319675576024	0.397042735801373	0.555088604500045	0.00201622517943127	0.100328786951297
ENSG00000228203.9	GRASLND	4.91027601190932	0.806777353478576	1.66706780775148	0.00205629154417809	0.10206542576693
ENSG00000173110.8	HSPA6	33.1848306484499	0.48795619302983	0.703367592801314	0.0020731504679539	0.102644329559973
ENSG00000110931.20	CAMKK2	1564.55424064576	0.142490788193985	0.228625190561411	0.0020793370583947	0.102693258971468
ENSG00000223446.3	ENSG00000223446	7.39160256312892	0.867363252636362	1.43084036470568	0.00209566115491038	0.103241361883428
ENSG00000125952.22	MAX	1847.19034482371	0.176980132495547	0.27220957444024	0.0021009457069872	0.103244234929184
ENSG00000166002.8	SMCO4	68.1518044455555	-0.437989370691673	0.629880420647275	0.00211638660131384	0.103744956101625
ENSG00000272870.5	SAP30-DT	35.4546960822047	-0.379766283629469	0.546430314055144	0.00216912545313953	0.106067013185078
ENSG00000118160.15	SLC8A2	14.0047475028057	0.83276041255423	1.37510818369827	0.00218434060055766	0.106547280404979
ENSG00000139890.11	REM2	21.985978039492	0.676030122609883	1.05126944156548	0.00221607392959807	0.107828917436477
ENSG00000274070.2	CASTOR2	844.653351513482	-0.236952989950904	0.352879645949914	0.002221828944937	0.107843318936684
ENSG00000100422.15	CERK	1209.32273531173	-0.250818709198162	0.373810982803432	0.00227535299842208	0.110154741798911
ENSG00000198089.17	SFI1	413.578652572279	0.182508634858535	0.285933804378688	0.00228060184235659	0.110154741798911
ENSG00000164211.14	STARD4	964.087179697623	0.356602845432238	0.525854812661577	0.00231345010293137	0.111468797032706
ENSG00000174021.13	GNG5	1273.25222124642	0.0946722825949629	0.171712823923947	0.00232380967241205	0.111695523305353
ENSG00000183709.8	IFNL2	2.98239983389669	0.751426176056933	1.60905228706032	0.00233956943603023	0.112180083031013
ENSG00000291228.2	ENSG00000291228	143.513008695839	0.283836873085056	0.423811834521751	0.00236283284082918	0.11302121736218
ENSG00000287431.2	RENO1	51.8305738782076	0.526021107845923	0.81609112161086	0.00238302255667683	0.113437615920845
ENSG00000297177.1	ENSG00000297177	8.35604695006372	0.817903374974834	1.52429654861468	0.00237831071533828	0.113437615920845
ENSG00000137947.13	GTF2B	434.646514914842	0.13838027600178	0.233011508032493	0.00241713841167229	0.114307141264951
ENSG00000151466.13	SCLT1	245.046021182517	0.270264808485611	0.408246859935745	0.00241582537442358	0.114307141264951
ENSG00000172602.11	RND1	18.6667073284701	0.786591198945169	1.35514071864176	0.00241864768659831	0.114307141264951
ENSG00000230479.2	LNCTSI	8.98675700540371	0.793720258933963	1.55354274519158	0.00243540813959838	0.114459584748928
ENSG00000255587.10	RAB44	11.873304490872	0.568218693833787	0.900500695922099	0.00243925513436086	0.114459584748928
ENSG00000280248.1	ENSG00000280248	9.94491466795293	0.80576263394562	1.44642975455112	0.00243177602588638	0.114459584748928
ENSG00000163157.16	TMOD4	5.99179748906905	0.755847112908904	1.29076410576553	0.00247494692786591	0.115859186161116
ENSG00000154760.15	SLFN13	57.3347410906752	0.496199840063117	0.784734430888244	0.00252469415266564	0.117768833688437
ENSG00000177674.17	AGTRAP	1647.28022342111	0.285244531606517	0.436518707742161	0.00252766314775486	0.117768833688437
ENSG00000120690.18	ELF1	1154.32453791904	0.254466494129332	0.39430234658021	0.00255873732965351	0.118936131640718
ENSG00000253276.5	CCDC71L	1383.36463982818	0.258958089640533	0.401967098794318	0.00258255623041753	0.119761498431686
ENSG00000136436.17	CALCOCO2	1904.15317059911	0.104337853371301	0.190916606035068	0.00261417970044625	0.120944074900036
ENSG00000168389.19	MFSD2A	68.9785359555276	0.605928262413757	1.01547476298885	0.00268536611867487	0.123947214192575
ENSG00000139173.11	TMEM117	189.617540928579	-0.272553094527914	0.42841752937512	0.00269946924382429	0.124120716655917
ENSG00000246130.2	TNFRSF10B-AS1	10.9921225252514	0.678673804147313	1.17170203424589	0.00270169112437582	0.124120716655917
ENSG00000119782.14	FKBP1B	229.651286305358	0.205642733346978	0.334572816041531	0.00274643032628534	0.125883366811524
ENSG00000272886.7	DCP1A	579.635318215462	0.227097629243942	0.365461226629166	0.00276124179259047	0.126269286140335
ENSG00000099968.20	BCL2L13	2084.95012547838	0.177901214748581	0.297627826094402	0.00279356992279707	0.126285981292577
ENSG00000112159.13	MDN1	644.096557397213	-0.144889705115698	0.251106152449876	0.00276843377653399	0.126285981292577
ENSG00000151883.21	PARP8	355.477384499292	0.300257636368879	0.476005090620016	0.00278059714373256	0.126285981292577
ENSG00000183726.12	TMEM50A	2629.1035687305	0.100339535507655	0.188459315315979	0.00279143791905663	0.126285981292577
ENSG00000224043.10	CCNT2-AS1	47.6774732023524	-0.451274556334163	0.737524595009834	0.00278161044535895	0.126285981292577
ENSG00000206172.9	HBA1	10.1831785264748	0.709417673200804	1.51297905353554	0.00281423731135529	0.126929812981333
ENSG00000103061.14	SLC7A6OS	533.640137172726	0.0950241012689368	0.181222105691976	0.00282439536239544	0.127097791307795
ENSG00000122779.19	TRIM24	340.229857493411	-0.123510411186415	0.22342029104965	0.00287076085219395	0.128890637807026
ENSG00000216490.5	IFI30	665.627967927002	0.464508381557497	0.779527437764707	0.0029218390698921	0.130886464457411
ENSG00000009780.17	FAM76A	295.206706108548	0.126893452415305	0.230996859297641	0.00299753071674469	0.133878026991876
ENSG00000243819.4	RN7SL832P	10.642192878594	0.680923458606912	1.26351853448871	0.00300217494089603	0.133878026991876
ENSG00000306338.1	ENSG00000306338	4.14200003937851	0.696354415808216	1.33859779623931	0.00303717198318863	0.135133631819575
ENSG00000167565.15	SERTAD3	542.792672874185	0.0913152559061699	0.180163087900915	0.00310805689698365	0.137566396980388
ENSG00000179564.5	LSMEM2	9.57363298750501	0.677875961559056	1.29551130578306	0.00311274003797689	0.137566396980388
ENSG00000197121.16	PGAP1	322.907995077031	-0.289820663276358	0.480175289779746	0.0031054209968205	0.137566396980388
ENSG00000049192.15	ADAMTS6	74.9425051873776	0.49382675927122	0.864744595993764	0.003144116411091	0.138026710446895
ENSG00000106462.13	EZH2	125.520325897296	0.233119721293004	0.391322314249915	0.00314395511743122	0.138026710446895
ENSG00000257607.1	ENSG00000257607	6.2046535472701	-0.580431601994956	1.47093879468878	0.00313756720120757	0.138026710446895
ENSG00000172667.12	ZMAT3	3931.7993197368	-0.130216582287526	0.240310747857506	0.00320739340258818	0.140417180534642
ENSG00000299273.1	ENSG00000299273	6.15485968842017	0.64705256062981	1.46040402658243	0.00321278489504724	0.140417180534642
ENSG00000165304.9	MELK	276.046311364832	0.188502391638113	0.32879574567105	0.00328599562751522	0.143299875544289
ENSG00000197646.9	PDCD1LG2	383.187327379811	0.275406744473919	0.467245689679693	0.00329618695303036	0.143427694398931
ENSG00000102871.17	TRADD	1091.63905871472	0.10214308762659	0.199981414774655	0.00331199951532109	0.143799011923446
ENSG00000104951.17	IL4I1	352.828061095691	0.613411071158846	1.16023490367389	0.00333215176573368	0.14404082742247
ENSG00000178033.6	CALHM5	653.417382258587	0.164187721409809	0.293668455152424	0.00333154843620839	0.14404082742247
ENSG00000268790.5	ENSG00000268790	9.49816660217303	0.443355689685092	1.36661852202894	0.00335553595902439	0.144734962599403
ENSG00000176170.15	SPHK1	386.939466330126	0.250682129847709	0.431787811203572	0.00341240303549349	0.146867150253102
ENSG00000176749.10	CDK5R1	53.4922658958475	0.250443617480414	0.434458710631402	0.00347657953367158	0.149303975408004
ENSG00000270426.1	ENSG00000270426	10.3781663584666	0.567025284710257	1.08306357427373	0.0035449710131271	0.151910851115675
ENSG00000163162.10	RNF149	901.393473765537	0.165966419040496	0.302530871608213	0.00356447981714925	0.152087038418539
ENSG00000221914.12	PPP2R2A	1333.85264907474	0.128889284519292	0.245516226522908	0.00356330284816374	0.152087038418539
ENSG00000130939.21	UBE4B	1228.99282011295	-0.106660482279089	0.211879509204511	0.00361642945959869	0.153971043048216
ENSG00000278845.6	MRPL45	584.42509800895	-0.0621152440960604	0.139107132581042	0.00364369311145214	0.154798187992983
ENSG00000196843.19	ARID5A	343.252505655554	0.165206729154672	0.304444714319239	0.00368406508265144	0.156177480059612
ENSG00000183347.16	GBP6	3.56189091495897	0.596897380719649	1.39632806853239	0.00369781188351214	0.156424569076622
ENSG00000258768.2	ENSG00000258768	28.387408614213	-0.283390181367271	0.50564762491894	0.00372254913600439	0.157134526029416
ENSG00000090238.13	YPEL3	776.510928979804	-0.129227247408204	0.250470042457914	0.00379427079613711	0.159820510826628
ENSG00000108679.14	LGALS3BP	14511.2798807341	0.160066867234644	0.300266432387608	0.00384263739462399	0.16089893736639
ENSG00000175592.10	FOSL1	1058.82079718654	0.247322991963885	0.445861231413825	0.00383754830291509	0.16089893736639
ENSG00000274213.3	ENSG00000274213	32.9753813306409	0.448914802865403	0.853198510552739	0.00384430769106232	0.16089893736639
ENSG00000179841.8	AKAP5	12.1664819945057	0.41105765478388	0.773833726407634	0.00386559772477803	0.161447955714567
ENSG00000166750.11	SLFN5	6936.90723816359	0.268070900994771	0.489033152835363	0.00394391929087363	0.164371572977233
ENSG00000169155.11	ZBTB43	378.588625788406	0.148784478929031	0.285745562179947	0.00399858983220906	0.166299246600611
ENSG00000234883.8	MIR155HG	28.0703965756801	0.503538357333079	0.99823598138556	0.00401348838093265	0.166568199506984
ENSG00000305830.1	ENSG00000305830	10.6085497755854	0.370133138104771	0.712557124620502	0.00417268521338468	0.172812151761875
ENSG00000158186.14	MRAS	1895.74898195798	0.106685313893632	0.220702598430928	0.00419782919898136	0.173489782062504
ENSG00000110429.15	FBXO3	565.039589374275	-0.0948449894024504	0.201372735029211	0.00423171148038922	0.173959689886241
ENSG00000139572.5	GPR84	3.98315971498869	0.565321883130289	1.29120525579802	0.00423561684815399	0.173959689886241
ENSG00000158163.16	DZIP1L	137.472086945433	0.229492248744738	0.430055735005378	0.00422695430894263	0.173959689886241
ENSG00000075073.16	TACR2	22.8260033876603	0.338588508976915	0.65151925949653	0.00426499109243246	0.174802695085069
ENSG00000289952.2	ENSG00000289952	12.8684681234175	0.484256081311517	1.00271483023178	0.00442499685487394	0.180985119809596
ENSG00000236138.4	DUX4L26	12.3453938051362	0.400237661549621	0.802959650693033	0.00445722356171592	0.181926552606814
ENSG00000279861.1	ENSG00000279861	51.1689885384373	0.219686493340074	0.421981097782988	0.00449641882645664	0.183147946219899
ENSG00000122257.21	RBBP6	1181.97470433406	0.161432595281344	0.318528601673172	0.00453003341165701	0.183759363546785
ENSG00000186806.7	VSIG10L	182.94355342701	0.223325136983761	0.430010175675982	0.00452809940636141	0.183759363546785
ENSG00000260802.2	SERTM2	5.3690715307291	0.509489884388608	1.3167938558651	0.00455901258436656	0.184555929516724
ENSG00000056558.12	TRAF1	300.495290723941	0.240763331859828	0.466933648438566	0.00460593191804482	0.185900691582459
ENSG00000146904.10	EPHA1	7.44789444867745	0.516966115211948	1.13094212114153	0.00461105233487243	0.185900691582459
ENSG00000166483.13	WEE1	555.753040077199	-0.114011546079102	0.239433920998417	0.00463871487106963	0.186635055555969
ENSG00000096968.15	JAK2	646.520393386157	0.221016527870396	0.43394457237033	0.00475815876133463	0.191051679532857
ENSG00000161921.18	CXCL16	183.335936059029	0.262889713473951	0.52449677732167	0.00487480226472718	0.195338171885772
ENSG00000137513.12	NARS2	191.601416988469	-0.139910441090338	0.289488907702384	0.00495296452459667	0.198068449763982
ENSG00000107290.15	SETX	2263.07666428739	0.103437326609717	0.226021391096578	0.00501027153671324	0.199637715782889
ENSG00000127989.15	MTERF1	136.843355840132	-0.116383957317925	0.249090267765251	0.00502288373515158	0.199637715782889
ENSG00000159202.19	UBE2Z	4673.75341047832	0.049474042448551	0.126155398634831	0.00502139211946447	0.199637715782889
ENSG00000172780.18	RAB43	1227.96369354855	0.173745282829168	0.352243219531244	0.00503262882611382	0.199637715782889
ENSG00000100902.12	PSMA6	2295.833594085	0.12410600255464	0.263330564180777	0.00506198140828971	0.200399684811149
ENSG00000047315.17	POLR2B	2006.21354139274	-0.0599937459224423	0.147347405056019	0.0051037810481094	0.201247893423954
ENSG00000075336.13	TIMM21	279.77635836034	-0.0938290890442049	0.209960153124816	0.00510288448697676	0.201247893423954
ENSG00000159200.18	RCAN1	2279.23711629668	0.181559211071406	0.369941007636682	0.00515407121442248	0.202826049483897
ENSG00000100346.18	CACNA1I	7.50008475017878	0.476669596147788	1.09867981382953	0.00524348086670587	0.205934323104919
ENSG00000050405.15	LIMA1	6143.71554665019	0.104504053462762	0.231034744393183	0.00526094721314383	0.206210341658048
ENSG00000110497.16	AMBRA1	698.533168487544	0.0920665853248193	0.209627965887377	0.00536705412066907	0.209537854058928
ENSG00000286389.3	ENSG00000286389	11.916160137514	-0.23658008996122	0.488866006474493	0.00536695002912703	0.209537854058928
ENSG00000187848.15	P2RX2	7.76930961711098	0.456078178304019	1.24547395634292	0.00542105868681002	0.211228825163574
ENSG00000158773.15	USF1	949.961277385213	0.0808314906764638	0.190201551566442	0.00551090995057334	0.214171541991988
ENSG00000293600.2	ENSG00000293600	96.5775006742739	0.203508869017507	0.423736635973508	0.00551826448362043	0.214171541991988
ENSG00000065621.16	GSTO2	41.6413206876051	0.232247278929797	0.487139510790249	0.00557068519233253	0.215782129361822
ENSG00000261505.1	ENSG00000261505	8.61523282021633	-0.412167566830746	1.23278415108799	0.00558746168209105	0.216008425694146
ENSG00000173889.17	PHC3	1051.13970298791	0.145262514987511	0.312087676007198	0.00567019648862073	0.218778772720122
ENSG00000008311.17	AASS	319.584327906668	-0.101225245873222	0.230331791750768	0.00571213905174518	0.2199674599751
ENSG00000280007.1	ENSG00000280007	19.4321222176251	0.229246353320439	0.486749567650313	0.00574123649861089	0.220657834688829
ENSG00000126368.6	NR1D1	1419.1170300576	0.121812567345536	0.26999148494174	0.00580584200658652	0.222707589980809
ENSG00000003400.17	CASP10	254.25669082805	0.168125333086793	0.35989908430108	0.00583750123436546	0.223488055978468
ENSG00000103343.14	ZNF174	195.623060408482	-0.0842282665518307	0.199785613242594	0.0058568265798475	0.223794214864386
ENSG00000185947.16	ZNF267	103.788043212915	0.180884392325557	0.387710858861645	0.00591702240582043	0.225657871866762
ENSG00000143110.13	C1orf162	11.2887518551511	0.350635110978894	0.79267062364613	0.00595107078282662	0.226083467912961
ENSG00000295864.1	ENSG00000295864	7.20537328679467	0.435715636098673	1.0497712370302	0.00595044568802148	0.226083467912961
ENSG00000120533.13	ENY2	843.166507859628	0.0994610345946773	0.230092554655149	0.00599155756360486	0.22674946296746
ENSG00000178409.15	BEND3	54.3674234859028	-0.160830452081325	0.348451966438505	0.00598731090054032	0.22674946296746
ENSG00000112149.12	CD83	206.544798891238	0.247001618909239	0.540071467027739	0.00606236608820179	0.228990520214964
ENSG00000143171.14	RXRG	8.15073552854161	0.436529557169369	1.12668082325937	0.00622320025384829	0.234617024837353
ENSG00000104518.12	GSDMD	1684.26314742191	0.175798112235563	0.385425187989244	0.00626906633136048	0.23589601024005
ENSG00000140511.13	HAPLN3	230.249737863274	0.148314667039132	0.331214349575326	0.0064135820796122	0.240875121640188
ENSG00000155918.8	RAET1L	2.95198778065688	0.383669997472338	1.18010917331127	0.00642819290610362	0.240965751157641
ENSG00000215218.4	UBE2QL1	4.87245232793367	0.421541889249954	1.14832088466457	0.00648318410399345	0.242566859799982
ENSG00000254837.3	LIPT2-AS1	71.152094057258	-0.127619532168527	0.291701160303149	0.00655464872901693	0.244777099511776
ENSG00000065526.13	SPEN	892.273083367176	0.12473926294028	0.288389720345166	0.00673498188081466	0.251036918972629
ENSG00000134470.22	IL15RA	802.05809946247	0.242998273180881	0.55703219916413	0.00675617268062434	0.251352525999499
ENSG00000108622.12	ICAM2	61.6883265953705	0.163540247907588	0.373187287529969	0.00693251531554916	0.256945290916836
ENSG00000155090.16	KLF10	1279.76996631688	0.1386392280731	0.319693970342539	0.00692628478052238	0.256945290916836
ENSG00000062194.17	GPBP1	1392.13967746839	0.10212205412484	0.24571627986575	0.00698545808501516	0.258422704999016
ENSG00000100629.18	CEP128	39.5688555860352	-0.185564409836793	0.425611593843623	0.00704050849081236	0.259972421001866
ENSG00000177294.7	FBXO39	12.9293827229025	0.338731591281785	0.831284936451583	0.00709508772607459	0.261498988859335
ENSG00000032742.19	IFT88	219.963338962862	-0.0592541338178586	0.159199884897105	0.00720133391825014	0.264243775999123
ENSG00000175895.6	PLEKHF2	288.417340506324	0.125303832965476	0.295863578279096	0.00720968844664779	0.264243775999123
ENSG00000271976.1	ENSG00000271976	97.0892621117599	-0.117230810922266	0.278900008145914	0.00719562677029695	0.264243775999123
ENSG00000144283.24	PKP4	1142.19695343383	-0.0559031181762193	0.152340373506927	0.00726444693911282	0.265757683855877
ENSG00000122550.19	KLHL7	759.651718152104	-0.0418690578015117	0.121260739204231	0.00728594867561886	0.266051600899909
ENSG00000138166.7	DUSP5	1261.7184134512	0.165993373069873	0.387480250389416	0.00736777080127207	0.267948295097727
ENSG00000157111.14	TMEM171	94.4589939251948	0.157219391060395	0.368159441176051	0.00740407466751668	0.267948295097727
ENSG00000189114.9	BLOC1S3	424.393316108877	0.102168834526052	0.249779136736214	0.00737916462297392	0.267948295097727
ENSG00000232653.9	GOLGA8N	160.431666259515	-0.114097660232016	0.274711429848523	0.00739364278029705	0.267948295097727
ENSG00000272902.2	TBC1D8-AS1	8.53822310048776	-0.276984698818736	0.672283400190263	0.00740570838387037	0.267948295097727
ENSG00000133619.19	KRBA1	279.66573705715	-0.0861230740804435	0.216992082007704	0.00742383065908923	0.268112933583744
ENSG00000134516.21	DOCK2	74.7692975976072	-0.217699661358919	0.516673262134645	0.00746678660038244	0.26917220673459
ENSG00000177508.12	IRX3	13.3291849892614	0.321825805557201	0.809504626869281	0.00759222613806471	0.273195678246755
ENSG00000076108.13	BAZ2A	2349.57227047075	0.086176247991677	0.21885713440913	0.00764205601620549	0.274488757454799
ENSG00000090554.14	FLT3LG	290.055673607466	0.144062005562813	0.34361866494312	0.00770249698479195	0.275936960410245
ENSG00000270276.3	H4C15	140.254314607214	0.132296815049545	0.317680342486621	0.00771494953150389	0.275936960410245
ENSG00000305126.1	ENSG00000305126	31.1793499051698	0.26788756801199	0.66033634292909	0.00772427937772034	0.275936960410245
ENSG00000127666.12	TICAM1	427.648781654903	0.0802797858033572	0.207543618291166	0.00778750763366662	0.277693525817841
ENSG00000133059.19	DSTYK	1206.68137109807	-0.0558771968600628	0.155092485153995	0.007807382566905	0.277900617313889
ENSG00000232593.9	KANTR	80.9642635358642	-0.144865663006563	0.347638841130105	0.00784061161711582	0.278581443338351
ENSG00000030110.15	BAK1	382.19357408171	0.0623291695132495	0.169884732533908	0.00792438576561729	0.281052496947522
ENSG00000164327.15	RICTOR	826.513662091189	0.114815185906079	0.282813682064639	0.00797439147036799	0.281814138635277
ENSG00000196182.12	STK40	935.986264681698	0.0425354243744857	0.125525583808028	0.00796735944626124	0.281814138635277
ENSG00000182676.6	PPP1R27	7.10492180064757	0.366289807349456	1.02836453031143	0.00800976567801103	0.282558787444836
ENSG00000048028.13	USP28	496.460104605186	0.125457196078739	0.307115204394611	0.00805546076128063	0.283664219855791
ENSG00000214575.11	CPEB1	625.838226471161	-0.0928594317177135	0.237013986074992	0.00812795557381575	0.285707762207705
ENSG00000089280.21	FUS	2937.28908864408	0.0696054497950696	0.187803172034922	0.00827330601615086	0.290031860990379
ENSG00000116691.12	MIIP	444.854607920857	0.102788791910857	0.259987430295515	0.0082957676641217	0.290031860990379
ENSG00000185046.21	ANKS1B	9.68975038230804	0.303682607169611	0.790309477344491	0.0082943031181745	0.290031860990379
ENSG00000196141.15	SPATS2L	4720.28117293889	0.0945892480170172	0.242287117864478	0.0083096954351078	0.290031860990379
ENSG00000300077.1	ENSG00000300077	6.97238796475236	0.320134800259854	0.84772068743802	0.00836114833545567	0.291313025338495
ENSG00000170458.16	CD14	207.983879818669	0.182390843607202	0.450677675815238	0.00843100865478008	0.293229887280247
ENSG00000110324.13	IL10RA	4.1055772907234	0.337694364100892	1.06189708213342	0.00865878182492937	0.299722271794612
ENSG00000122068.14	FYTTD1	1949.37097922856	0.0657208574395021	0.181464880986972	0.00866319499846741	0.299722271794612
ENSG00000165259.15	HDX	118.855376347057	0.10413276001784	0.26621494883056	0.00864044832357565	0.299722271794612
ENSG00000137267.8	TUBB2A	1106.16593595902	0.111067934988733	0.284004807062433	0.00886223454930572	0.3055382958491
ENSG00000138376.12	BARD1	80.0695918336645	0.143068113422518	0.359150599417578	0.00885158499512021	0.3055382958491
ENSG00000036257.15	CUL3	1613.88360381779	-0.0629036125564582	0.17683731733647	0.00898571407552163	0.309186877455769
ENSG00000140105.19	WARS1	10662.0417421476	0.165500345831386	0.418452968269046	0.00899936494745975	0.309186877455769
ENSG00000168928.13	CTRB2	7.67015758562683	0.315642571217977	0.872500225465156	0.00903339367225866	0.309817173603246
ENSG00000136169.18	SETDB2	567.012680809249	0.0768061407155911	0.209259408401998	0.0091604298293275	0.313629620933041
ENSG00000064012.25	CASP8	405.936947366006	0.0693467828464437	0.192683808607524	0.00921066413011119	0.314283740824202
ENSG00000119673.17	ACOT2	650.688104269442	0.0496486566804855	0.147301954429273	0.00924263491584322	0.314283740824202
ENSG00000197050.12	ZNF420	109.985331053127	-0.149942500331748	0.382504155245826	0.00924317152208864	0.314283740824202
ENSG00000204052.6	LRRC73	26.6236927821271	-0.130462045221955	0.33391950519304	0.00924152059739145	0.314283740824202
ENSG00000100380.16	ST13	4682.30496884524	-0.0207364580800407	0.0732365978857813	0.00933202139830852	0.316759592308565
ENSG00000224023.11	EDRF1-DT	19.51566010213	-0.178612781897601	0.460909553567394	0.00935413159896037	0.316965471247791
ENSG00000129515.21	SNX6	3279.19995107346	0.0635765669245889	0.180543683140651	0.00940949227287029	0.318295410703001
ENSG00000172613.9	RAD9A	275.577584672594	0.0802534039530473	0.219023432485274	0.00946335843641741	0.319024993022911
ENSG00000204389.11	HSPA1A	4592.55049201537	0.0452150906962972	0.137517862535902	0.00946233578887373	0.319024993022911
ENSG00000160716.6	CHRNB2	5.22004807107481	0.321255520421439	0.941257028799435	0.00953011899220009	0.320728280563735
ENSG00000129221.16	AIPL1	5.45935160226237	0.320972002376246	1.01555268869238	0.00955477255121179	0.320744263878804
ENSG00000169992.10	NLGN2	2738.39165990146	0.0469806159006044	0.142281728758798	0.00959553834231198	0.320744263878804
ENSG00000224261.2	RPSAP18	6.21076961602429	0.287507962042549	0.798104071422034	0.00957475771269837	0.320744263878804
ENSG00000271605.7	MILR1	276.296491814735	0.193138182520887	0.507042523428998	0.0095883296868865	0.320744263878804
ENSG00000213533.14	STIMATE	1178.23035292873	0.0747437777249805	0.207379031559471	0.00961916890924269	0.320991016557583
ENSG00000309675.1	ENSG00000309675	6.05519066237158	0.235600414666768	0.634101425933984	0.00965303054632733	0.32157777140421
ENSG00000026103.25	FAS	1844.27125068167	0.0851337612398339	0.231751761963509	0.0096914506484313	0.322314154141011
ENSG00000243811.13	APOBEC3D	90.0150324431642	0.192595028493617	0.509130203097203	0.00974375201009523	0.32350894278896
ENSG00000110218.10	PANX1	1438.78919990254	0.0858282055956536	0.233904182451116	0.00977022851159294	0.323843731957246
ENSG00000100219.18	XBP1	2708.64770930619	0.0998459219539044	0.266855931377414	0.00980530402285893	0.323919366173207
ENSG00000114529.14	C3orf52	67.8984164592353	0.141652306421007	0.369685743431401	0.00979751936572939	0.323919366173207
ENSG00000087074.10	PPP1R15A	3378.9772619958	0.0871131403807159	0.238179234506003	0.00995387527034389	0.327731343276072
ENSG00000273033.3	LINC02035	257.572979356606	-0.0970346509785006	0.261443663169205	0.00995123403063911	0.327731343276072
ENSG00000166446.16	CDYL2	292.431384001759	0.0928984597573937	0.252867963547569	0.0101033412756533	0.332099013145643
ENSG00000100395.16	L3MBTL2	651.797675214953	-0.0392622748492837	0.125102341828067	0.0101694083143007	0.333715384134568
ENSG00000126775.9	ATG14	640.853795689666	-0.0393445109182083	0.125494427790586	0.0102297130612836	0.334029721530013
ENSG00000155657.29	TTN	67.1592422778731	0.222788665572684	0.610972860548783	0.0102027181298411	0.334029721530013
ENSG00000229222.1	KRT18P4	5.51097123005806	0.278484385672009	0.795198453563362	0.0102199727823367	0.334029721530013
ENSG00000135148.13	TRAFD1	1705.435313052	0.102060009808643	0.277162165604072	0.0103918748662405	0.338764831654426
ENSG00000249700.10	SRD5A3-AS1	17.1887250934966	0.17783107919687	0.480731199896307	0.0104105784372761	0.338815448152207
ENSG00000116977.20	LGALS8	1201.26028813481	0.0618636626131731	0.181640779974738	0.0104706052511083	0.340208563709942
ENSG00000147676.15	MAL2	3.47285235959159	-0.302943715229531	0.966828338830023	0.0105151188542692	0.340238667104318
ENSG00000256262.4	USP30-AS1	53.8320180900363	0.234551637126113	0.656293309275226	0.0104943514503233	0.340238667104318
ENSG00000279267.1	ENSG00000279267	123.842700597516	-0.0998576181786671	0.272905473545219	0.0105232004859903	0.340238667104318
ENSG00000170242.20	USP47	2184.32837751692	-0.0263431608374307	0.0917918854398371	0.0105749435455376	0.341352957094926
ENSG00000298184.1	ENSG00000298184	3.65045125228494	0.295662116604889	0.986079541029525	0.0106243157536909	0.342387206711524
ENSG00000110090.14	CPT1A	2301.99029744803	0.0409266924445189	0.130803202258874	0.0106499441229342	0.342654146821767
ENSG00000185201.18	IFITM2	4921.68447770942	0.120023767645882	0.32478561853095	0.0106693092276331	0.342719030555923
ENSG00000100938.20	GMPR2	983.723344105493	-0.0293103494286648	0.100565654716706	0.0108168097031603	0.346892980009631
ENSG00000081386.14	ZNF510	289.508688088491	-0.0855599698688657	0.240635587001117	0.0108559055671807	0.347582519415971
ENSG00000055955.18	ITIH4	54.1313029269451	0.154922775364578	0.422752500555463	0.0108759091567489	0.347659523287336
ENSG00000041357.17	PSMA4	2218.581606628	0.0723770024544705	0.209261989074029	0.010941573666022	0.349193518210445
ENSG00000102034.19	ELF4	520.167441292776	0.0832204449694991	0.236226613391693	0.0110539528636205	0.352211030356166
ENSG00000167461.13	RAB8A	976.936139006649	0.0256733354440692	0.0909690713588072	0.0110958061813777	0.352975283596001
ENSG00000305847.1	ENSG00000305847	12.4124333302467	0.276830756980877	0.832186747868601	0.0111185831470087	0.353131205898965
ENSG00000105866.16	SP4	83.9602547309878	-0.10973811985771	0.303173574049259	0.0111509532804012	0.353590821917055
ENSG00000124159.18	MATN4	18.5569602668709	0.22199700498121	0.639344155182608	0.0113351892608166	0.358856833088833
ENSG00000266028.9	SRGAP2	1278.58931324571	0.0551513976298873	0.169270835514199	0.0114273012168998	0.360635366952606
ENSG00000281100.1	ENSG00000281100	8.53645159019827	0.221863383428144	0.641387670584687	0.0114278784972074	0.360635366952606
ENSG00000108829.11	LRRC59	2604.24680776175	0.0334182379519292	0.113284578111396	0.0114605780393528	0.361090461192048
ENSG00000243697.1	RPL7AP63	6.18467505086175	0.238440951666741	0.700196189348159	0.0115171464947159	0.362294950641898
ENSG00000116747.14	RO60	796.851151390699	0.0544137391398649	0.167919473629604	0.0115562879483013	0.362948280474868
ENSG00000008130.16	NADK	2006.54005751351	0.0270336182321141	0.0959715768006439	0.0116519531636869	0.363600120531458
ENSG00000068078.21	FGFR3	22.1858765433966	0.181740988751565	0.517646626156787	0.0116517561755388	0.363600120531458
ENSG00000078401.8	EDN1	33.2028935273574	0.160748509773728	0.453185282884612	0.0116690699274586	0.363600120531458
ENSG00000150627.17	WDR17	35.1147743680119	-0.249927239875803	0.745297029114149	0.011627976760023	0.363600120531458
ENSG00000260179.1	ENSG00000260179	7.64080154331823	0.218434158228195	0.6358563462726	0.0116495881768961	0.363600120531458
ENSG00000144802.11	NFKBIZ	1032.03636221159	0.195469914964572	0.563016706802908	0.0117385159416354	0.365188003822058
ENSG00000139531.14	SUOX	501.996013886897	0.0707509307518351	0.209713285003774	0.0118000762817305	0.366525954316958
ENSG00000307224.1	ENSG00000307224	7.44406217611523	0.22113688625774	0.651379032204177	0.0118947619254813	0.368887004455076
ENSG00000118503.19	TNFAIP3	1935.21168962081	0.248732546870037	0.75290311220228	0.011968648492812	0.370596631623044
ENSG00000158301.21	GPRASP2	432.207225290308	-0.0434805657075194	0.141695613632532	0.0120805845588324	0.372945262783558
ENSG00000166250.14	CLMP	9310.30084473958	0.0712824674371209	0.212454429268594	0.0120822560456329	0.372945262783558
ENSG00000104312.9	RIPK2	811.346871320959	0.147707559142448	0.420686796266106	0.0121075013541971	0.37314148089261
ENSG00000143384.14	MCL1	8032.81743554882	0.0558363595778851	0.173829794489542	0.0121689131679326	0.374449968274936
ENSG00000184371.15	CSF1	3799.78714395499	0.110258507755007	0.314873970936752	0.0122619765323695	0.376726821768212
ENSG00000272540.1	ENSG00000272540	12.2040464617384	0.270898614436112	0.913787071898617	0.0123372275659792	0.378450202742109
ENSG00000154174.9	TOMM70	1404.48688325217	-0.0166569924638054	0.0654945838833657	0.0123604897159636	0.378575929207537
ENSG00000078687.19	TNRC6C	277.508643233152	-0.0955990585006959	0.276862239623433	0.0124177519609793	0.379494877793318
ENSG00000139180.12	NDUFA9	1186.89448907214	0.0468418259398783	0.151543794934939	0.0124289134868275	0.379494877793318
ENSG00000113441.17	LNPEP	1354.53537863	0.0651450710499564	0.198676958451804	0.0124556208613011	0.379723441535498
ENSG00000187950.9	OVCH1	15.7317548793536	-0.215968922245276	0.649798134147678	0.0125220873372283	0.381161533662472
ENSG00000108256.10	NUFIP2	1854.40713623435	0.0624938392978297	0.192397834934614	0.0125688528471298	0.381600465807004
ENSG00000157766.19	ACAN	9.29008383218291	0.266974138538442	0.883185532670238	0.0125751406347942	0.381600465807004
ENSG00000100578.18	KIAA0586	378.137830471668	-0.0517012812370655	0.165269162010857	0.0127530783770238	0.386406538862124
ENSG00000173218.16	VANGL1	847.853627028852	0.0839786848506521	0.248741167146623	0.012773298740622	0.386426518562001
ENSG00000165949.14	IFI27	1384.73298334178	0.205730348363055	0.625144145212483	0.0129812270211554	0.392116421717009
ENSG00000268798.1	ENSG00000268798	8.46127735608944	0.213467694404688	0.653699360600995	0.0130318804612565	0.393045493911637
ENSG00000164934.16	DCAF13	641.292366360855	-0.0265673875194039	0.0973849542470042	0.0131012259505123	0.394135415844276
ENSG00000172123.15	SLFN12	643.481221395619	0.100019920143116	0.293981917592752	0.0131079204358233	0.394135415844276
ENSG00000187607.17	ZNF286A	258.378740365709	-0.0978208910962475	0.288129297466081	0.0131320785501185	0.39426171999634
ENSG00000149212.12	SESN3	1596.69688402896	-0.0937936923670907	0.277397816940773	0.0131654453997597	0.394663693281112
ENSG00000004468.14	CD38	13.7499815955008	0.256731021610466	0.86629729077603	0.0132902771183328	0.397488901090987
ENSG00000257390.5	ENSG00000257390	7.9578416781516	0.255989893589545	0.858385464638654	0.0132999323523737	0.397488901090987
ENSG00000301477.1	ENSG00000301477	3.66488698011181	0.255244299141145	0.894531385891828	0.0133885317741452	0.399532394559273
ENSG00000175198.18	PCCA	282.80385345993	-0.0432945068269264	0.145480103672686	0.013593247198512	0.405029560190956
ENSG00000293548.1	ENSG00000293548	4.06539641257071	-0.244084473513162	0.909889708360283	0.0136769293099645	0.406909244756549
ENSG00000243244.8	STON1	445.31037418692	-0.0893524687044757	0.269028773898597	0.013722862007896	0.407661863106746
ENSG00000116062.20	MSH6	821.684747111872	-0.0401732632773775	0.137365826229067	0.0137542943560239	0.407982109614493
ENSG00000161547.18	SRSF2	1518.57852182872	0.0312900924713356	0.112441877619555	0.0137819910113922	0.408190753268445
ENSG00000139083.12	ETV6	370.261757909335	0.0811745202414527	0.247467034061038	0.0138398525654708	0.409290849447418
ENSG00000104361.11	NIPAL2	1401.65524220756	0.121375852760305	0.362767726249962	0.0138683305531194	0.409519985167226
ENSG00000048991.19	R3HDM1	535.405214291547	-0.0637545605059498	0.201607319644195	0.0140083890065456	0.413038395260162
ENSG00000129355.7	CDKN2D	235.542619722599	0.0502237155824994	0.165917149856487	0.01417229107989	0.416530868264976
ENSG00000129437.12	KLK14	5.43823387700452	0.172970799188768	0.535110731072633	0.0141523781763994	0.416530868264976
ENSG00000259049.1	ENSG00000259049	19.3813600623232	-0.177714190621563	0.854084541633355	0.0141900923483842	0.416530868264976
ENSG00000106346.13	USP42	357.115662845999	0.0747811369093035	0.232783313592065	0.0143476181463847	0.420529965106573
ENSG00000156232.8	WHAMM	461.157350853573	0.031284501778001	0.114088075718852	0.0146314698680341	0.427699924176291
ENSG00000163875.17	MEAF6	956.087586593841	-0.0247399402831319	0.0944685612004239	0.0146355428369108	0.427699924176291
ENSG00000163322.15	ABRAXAS1	341.25429769332	0.0401887739964879	0.139703819427908	0.014689973453751	0.428656463188849
ENSG00000154743.20	TSEN2	123.332010568543	-0.0502129934973544	0.16759279885148	0.0147341156627699	0.429310405483804
ENSG00000284691.2	ENSG00000284691	468.308580023634	0.0707738002535908	0.224214786477833	0.0148573148938266	0.43226252684469
ENSG00000309713.1	ENSG00000309713	3.33445399627067	0.236096411558088	0.83093667076594	0.0149577418835468	0.434544398396275
ENSG00000145241.12	CENPC	220.877104063813	-0.0419742975741965	0.145823810362051	0.0151421235072487	0.43861974359
ENSG00000170689.10	HOXB9	6.81393991120117	0.223383194427998	0.754021732509554	0.0151424279994118	0.43861974359
ENSG00000163661.5	PTX3	3971.59316937358	0.146410259218385	0.460051654985072	0.0152133288140955	0.43997395622474
ENSG00000269044.2	ENSG00000269044	87.6692519728263	-0.0693747871872887	0.222007936833125	0.0152337224023145	0.43997395622474
ENSG00000229931.4	ATXN1-AS1	119.335856852692	-0.0888323730615177	0.277638077999133	0.0153240334678556	0.441936176872246
ENSG00000243649.11	CFB	3012.55586507389	0.180009631640784	0.581823501423184	0.0153939631226489	0.443305745609227
ENSG00000080561.15	MID2	442.388279724112	0.0569723187462818	0.188396312326761	0.0154236355222574	0.443513711415132
ENSG00000204977.11	TRIM13	543.469681098401	-0.0362269068679884	0.130367079196155	0.0155705190815874	0.447086634384825
ENSG00000073711.12	PPP2R3A	417.952778865101	-0.0500156350565883	0.169583059792401	0.0155965560672399	0.447184274467814
ENSG00000136826.16	KLF4	1292.24941624336	0.0650545017619932	0.212615119924104	0.0158860005774542	0.454823103489287
ENSG00000130734.11	ATG4D	255.731856852474	-0.0369169329162943	0.133094162487206	0.0159148481128111	0.454939954234184
ENSG00000142065.15	ZFP14	138.281114094937	-0.0620328026947324	0.204339798285809	0.0159444302544244	0.454939954234184
ENSG00000151611.18	MMAA	213.731284729801	0.0603653271849624	0.199769825825464	0.0159767053595636	0.454939954234184
ENSG00000170340.12	B3GNT2	368.397895743694	0.0750088532950632	0.241497841771895	0.0160282565500882	0.454939954234184
ENSG00000196503.6	ARL9	30.6344965889639	0.161536885311479	0.524509641044804	0.0160121236548998	0.454939954234184
ENSG00000205853.13	RFPL3S	7.4948166759026	0.188170260895762	0.624308768346325	0.0160156032261611	0.454939954234184
ENSG00000104320.16	NBN	1194.84423252904	0.0622995928379341	0.20575603509033	0.0161257438025688	0.457050313945117
ENSG00000152689.20	RASGRP3	41.6615973617989	0.151870190691835	0.49209408768334	0.016175868159307	0.457814148262335
ENSG00000119203.15	CPSF3	694.220747973551	-0.0165173006501927	0.0697315165127769	0.0162960445636548	0.460555594213162
ENSG00000109670.18	FBXW7	390.204555538778	-0.0413448217516866	0.146970222769377	0.0163831175845208	0.46169541780629
ENSG00000218018.5	RBM38-AS1	6.94716076143507	0.167133038760527	0.550406696015306	0.0163666335006833	0.46169541780629
ENSG00000156500.17	PABIR3	103.890360381708	0.0958313235157654	0.306258974974654	0.016485179307876	0.463909853599844
ENSG00000293508.2	POLR1HASP	162.937397152734	0.043770640200822	0.15451303836611	0.016608588754366	0.466717881710526
ENSG00000135406.15	PRPH	6.84889800981366	0.217791665215946	0.793615948340691	0.0167137903932332	0.468341743572089
ENSG00000273297.5	LINC03060	25.6433068353387	-0.13521453127596	0.4395254815284	0.0166969016664995	0.468341743572089
ENSG00000272463.3	ENSG00000272463	65.9406754783626	0.133419885980317	0.434339621339251	0.0167967210893155	0.469998902435451
ENSG00000279529.3	ENSG00000279529	37.1250058385971	0.0815464701650017	0.264867545617945	0.0168655487372824	0.470591688283917
ENSG00000288813.2	ENSG00000288813	15.1859525274637	0.177302010026394	0.597252857767433	0.0168638079284984	0.470591688283917
ENSG00000069667.16	RORA	418.215488359331	0.0690307841081622	0.228913801541229	0.0171098033294562	0.474387051108956
ENSG00000100906.13	NFKBIA	1508.05113974636	0.136151237453263	0.446685591756919	0.0170314080928476	0.474387051108956
ENSG00000108700.5	CCL8	131.425538103108	0.207376202800216	0.737165066172475	0.0171121242781215	0.474387051108956
ENSG00000140455.18	USP3	474.911183342028	-0.0227324445154405	0.0916910631336626	0.0171410829231497	0.474387051108956
ENSG00000182670.14	TTC3	5142.48742438459	-0.030921674792764	0.117552740073166	0.0171647309633173	0.474387051108956
ENSG00000184014.10	DENND5A	3415.7562720804	0.0429675401793561	0.153504843717574	0.0171696654792662	0.474387051108956
ENSG00000261889.1	ENSG00000261889	7.4629807739664	0.205673097992153	0.728531929200983	0.0171397591184248	0.474387051108956
ENSG00000008516.20	MMP25	7.806705497009	0.162417858754111	0.546668109853604	0.0172922952387521	0.47644252781248
ENSG00000186652.11	PRG2	17.0567300553147	0.206076036413371	0.735772739290409	0.0172892661757648	0.47644252781248
ENSG00000137767.15	SQOR	2088.40941776357	0.0340871240118504	0.127735221661957	0.0174725875877587	0.480070887060045
ENSG00000287001.4	ENSG00000287001	4.1790213529763	0.211792723240837	0.812763034320775	0.0174693730743784	0.480070887060045
ENSG00000271646.2	IRF2-DT	39.9147258014244	0.115080122947789	0.377641453246551	0.0175176687403734	0.480641036063996
ENSG00000150756.15	ATPSCKMT	234.323319362375	-0.0712367269359629	0.237264824500295	0.0175497361274165	0.48085303356049
ENSG00000077097.18	TOP2B	1751.50452617264	-0.0360977779581552	0.13412712345653	0.0176428654104507	0.482735188619742
ENSG00000153485.7	LYSET	140.495407661339	-0.0316407937696027	0.120722622571439	0.0177340465032895	0.483976396071587
ENSG00000164164.18	OTUD4	1154.21164152366	0.052076820899444	0.181566255954204	0.0177372265631905	0.483976396071587
ENSG00000039987.8	BEST2	3.94553613902604	0.208860405557199	0.811248449882545	0.0177824861187907	0.484542087278221
ENSG00000227456.10	LINC00310	8.14224592728336	0.163683646844572	0.559645586852975	0.017843270852557	0.48552867175243
ENSG00000214826.6	DDX12P	4.53434692142548	-0.208684488346811	0.800042426788369	0.0178702694516633	0.485594460822019
ENSG00000196247.14	ZNF107	156.513566996173	0.080497487265033	0.268180610161329	0.0181322079086684	0.492035394554594
ENSG00000118298.13	CA14	4.06683483459899	0.18952181850162	0.675693994157431	0.0182337172722656	0.493214125182741
ENSG00000179921.16	GPBAR1	7.58721573121386	0.182168411143434	0.641898446865837	0.0182249171440673	0.493214125182741
ENSG00000288548.2	ENSG00000288548	5.28848457439495	-0.18737707750557	0.665946966621957	0.0182505454572809	0.493214125182741
ENSG00000232656.11	IDI2-AS1	21.1819123813413	0.165296468988437	0.57497003784223	0.0184436114257463	0.497750742780899
ENSG00000124374.10	PAIP2B	8.90830699437276	-0.160442022020823	0.556075803560665	0.0184768995262552	0.497968826932021
ENSG00000139438.7	FAM222A	12.9525951969648	0.105250166951111	0.351885903264738	0.018502476358105	0.497978774460986
ENSG00000109917.12	ZPR1	714.97697896706	0.0239387355704403	0.0975674305073834	0.0186303955517793	0.500739406973335
ENSG00000124535.17	WRNIP1	913.779680088423	-0.0246176427798914	0.0999027033076673	0.0187118659239808	0.501246389161477
ENSG00000167550.12	RHEBL1	15.5366013232123	0.131658294140865	0.449467826966256	0.0187761239169574	0.501246389161477
ENSG00000168291.14	PDHB	1170.39736217676	-0.00973754555529034	0.0457424218196161	0.0187263727080202	0.501246389161477
ENSG00000169118.19	CSNK1G1	567.355678411051	0.0459688278304733	0.166034491402428	0.0187273157233714	0.501246389161477
ENSG00000174837.15	ADGRE1	9.7289953841027	0.18793097125179	0.679773489457006	0.0187528612938826	0.501246389161477
ENSG00000164118.14	CEP44	181.659825804982	-0.0483490271649975	0.173461984659866	0.0188471872857573	0.501787311091827
ENSG00000205740.3	ENSG00000205740	12.3469571423398	-0.139964139382861	0.481455870209015	0.0188433133613885	0.501787311091827
ENSG00000103353.17	UBFD1	2743.79727681153	0.0216369509649014	0.090270820348264	0.0189443602173622	0.503605029408416
ENSG00000108587.17	GOSR1	902.699418593827	0.0285350961425643	0.112989876227843	0.0190133871141434	0.503605029408416
ENSG00000146802.14	TMEM168	588.9896133872	-0.0303927773018757	0.118858917170597	0.0189901902402454	0.503605029408416
ENSG00000160219.13	GAB3	81.2588359482095	0.143533745277824	0.497125773831306	0.0190174311282551	0.503605029408416
ENSG00000151651.17	ADAM8	67.5076836601558	0.103448475028996	0.349843592958791	0.0190610031057484	0.504083154423104
ENSG00000136715.20	SAP130	646.367871782626	0.0187939981301069	0.0806916041368324	0.019132216768227	0.50426415053242
ENSG00000257411.2	ENSG00000257411	10.5400480594253	0.161202036680076	0.793546407435572	0.0191250963323738	0.50426415053242
ENSG00000261644.4	CYLD-AS1	35.5210654376643	0.136129158739742	0.470241824120671	0.0191444248493705	0.50426415053242
ENSG00000117528.15	ABCD3	798.152533816414	-0.0253974064371213	0.103342410285888	0.0193880773319523	0.510001954317866
ENSG00000053524.13	MCF2L2	16.1564354299215	0.161433207875465	0.574429884070756	0.0194824642755768	0.510445731782519
ENSG00000167207.16	NOD2	23.4077072732202	0.188909779878545	0.703055302275326	0.0194642000778176	0.510445731782519
ENSG00000272092.1	ENSG00000272092	27.465631547964	0.0727062421078125	0.249776580513359	0.0194406990860893	0.510445731782519
ENSG00000260941.1	LINC00622	27.5758551784782	-0.0660369501234168	0.229705583789719	0.019654809215378	0.514279147085817
ENSG00000212766.10	EWSAT1	5.37652722389982	0.177067458438559	0.648275158299314	0.0197802180719992	0.516875936524265
ENSG00000113048.20	MRPS27	966.283819271292	-0.0112436096032022	0.0528754208937757	0.0198406579335086	0.517770406177626
ENSG00000104856.15	RELB	514.820494205682	0.0901855615712486	0.310390638836292	0.0200480039853963	0.521366711255279
ENSG00000181467.5	RAP2B	1089.13243577161	-0.0207028424848682	0.0882685473536293	0.0200120007421585	0.521366711255279
ENSG00000278768.5	BACE1-AS	140.247943061669	-0.0528456589456443	0.190238228584689	0.0200576411315622	0.521366711255279
ENSG00000118507.20	AKAP7	87.8473680838333	0.100111904957246	0.34559492785206	0.0201116534757765	0.522083724591281
ENSG00000100307.14	CBX7	674.221525139899	-0.0468721324323206	0.172095425249182	0.020144288399005	0.522244642155307
ENSG00000179111.9	HES7	8.3563752468018	0.158176758666854	0.571415514314034	0.0202368163148003	0.523955840496566
ENSG00000144840.11	RABL3	347.24666340835	0.0375538848594025	0.143530585462728	0.0202915574887185	0.524685495012609
ENSG00000023318.10	ERP44	1483.26440260584	0.0211019603463289	0.0902069780715088	0.020529509628483	0.528011163680499
ENSG00000138442.12	WDR12	414.303305159177	-0.0207713584829679	0.0890314090806436	0.0205039150113237	0.528011163680499
ENSG00000185215.12	TNFAIP2	3690.05849620095	0.154365311434433	0.559610330642037	0.0205538134583804	0.528011163680499
ENSG00000204569.11	PPP1R10	1656.09848061785	0.0223833155066275	0.0946046568207741	0.0205150845839931	0.528011163680499
ENSG00000253320.8	MAILR	65.1823482389511	0.0736942172761525	0.257514884859746	0.0205176063948579	0.528011163680499
ENSG00000130202.11	NECTIN2	3186.85782039149	0.0459256706299273	0.170620396923435	0.0207841679029422	0.533235372626783
ENSG00000196187.13	TMEM63A	1255.65941566531	0.0403033659336875	0.153569900112742	0.0210479170825301	0.539296217496097
ENSG00000272620.2	AFAP1-AS1	20.0504762094138	0.155777681333161	0.572576999912541	0.021075002779397	0.539296217496097
ENSG00000149932.18	TMEM219	3202.23330343113	0.0407794834273216	0.155237159845651	0.0211351980629557	0.540136918154838
ENSG00000106588.13	PSMA2	1788.28935359664	0.0409132929605362	0.155901160669166	0.0212604781521248	0.542000973544426
ENSG00000180354.17	MTURN	885.298747109676	-0.029251821757982	0.118508108897856	0.0212630095923528	0.542000973544426
ENSG00000279320.1	ENSG00000279320	6.11735618849964	0.155803736031188	0.575642876671185	0.0212936654143347	0.542082938479616
ENSG00000187210.15	GCNT1	396.677013294329	0.0653562342764865	0.233733041465766	0.0213881801308789	0.54378828633914
ENSG00000023445.18	BIRC3	535.198858268511	0.167698401287269	0.63284929085335	0.0214363122900906	0.543864195047568
ENSG00000287562.1	ENSG00000287562	43.1002208766285	-0.0543966831971584	0.19881638470252	0.0214462266738575	0.543864195047568
ENSG00000112297.18	CRYBG1	188.855257339841	0.111538210175817	0.398503647296191	0.0215281905832152	0.545242826886431
ENSG00000110925.8	CSRNP2	985.160066399132	0.0366665671330784	0.143311670839304	0.0217694927569931	0.550648309109346
ENSG00000168131.4	OR2B2	11.8255650455624	0.154000851954752	0.574474350574447	0.0218007894927588	0.550734778042774
ENSG00000289612.1	ENSG00000289612	4.61452183118648	-0.17936499298746	0.76099365596987	0.0219028166553741	0.552605546649955
ENSG00000025293.18	PHF20	994.848656985716	-0.0191287416831382	0.0846526660954941	0.0219422845562575	0.552895193123556
ENSG00000180530.11	NRIP1	576.285261364678	0.0459153292442884	0.173458598180696	0.0220943810719146	0.556018468886209
ENSG00000231999.9	LRRC8C-DT	27.4824912515687	-0.139838621791299	0.517376050940629	0.0221273124908405	0.556138750962536
ENSG00000205300.4	ENSG00000205300	8.38973451408055	0.155981232303433	0.588869746438431	0.0222018808782139	0.557303884052244
ENSG00000148400.14	NOTCH1	572.375525205792	0.0493016248754327	0.184617754388873	0.0222485132477083	0.557765709655429
ENSG00000133328.5	PLAAT2	8.46849245404263	0.178340554523446	0.734889914689898	0.0223123347233546	0.557862753663183
ENSG00000172006.13	ZNF554	94.6949185211529	-0.0323844968054358	0.130341543813232	0.0223527475772342	0.557862753663183
ENSG00000181722.19	ZBTB20	148.485493456829	0.0886195103007893	0.317964550748053	0.0223360562090351	0.557862753663183
ENSG00000196083.12	IL1RAP	190.724869485127	0.0607506271091844	0.221928867637252	0.0223653404657677	0.557862753663183
ENSG00000138785.17	INTS12	419.464048346806	0.0377041104161566	0.147805206580257	0.0224446435330112	0.558794812257218
ENSG00000262468.9	LINC01569	36.4714676495567	-0.0855224271946767	0.307386208598546	0.022459280229422	0.558794812257218
ENSG00000115844.11	DLX2	2.42765062034643	0.177301190268012	0.732223323345381	0.0224954823532309	0.558991514324625
ENSG00000126067.13	PSMB2	1723.0942964849	0.0229205792893599	0.0987909019782181	0.0226442302509265	0.561980865084237
ENSG00000139579.14	NABP2	708.314031944587	-0.0149045918334771	0.0695590345584045	0.0227127034084076	0.562972968422951
ENSG00000149633.13	KIAA1755	343.012050158535	0.118948980064606	0.438302463197553	0.0228312512633813	0.564230968719373
ENSG00000162650.18	ATXN7L2	106.267494448047	-0.0429775482265017	0.165519805073807	0.0228171462235741	0.564230968719373
ENSG00000298055.1	ENSG00000298055	9.65738424612436	0.161982762754978	0.627889110842384	0.0228491407226271	0.564230968719373
ENSG00000260804.4	LINC01963	170.107288028864	-0.0327648986012482	0.132406069049417	0.0229058560415752	0.564925325969186
ENSG00000121274.14	TENT4B	347.075922171548	0.0434771037371159	0.167374047679536	0.0229385472901469	0.565026186679368
ENSG00000115009.13	CCL20	81.340328658788	0.174163669363934	0.733168423903696	0.0230695014544088	0.567544210749496
ENSG00000131115.17	ZNF227	258.048039124811	-0.0284173313593221	0.118296612054364	0.0232043665061594	0.569443801651153
ENSG00000262691.1	ENSG00000262691	40.0819373879916	-0.0575371679608921	0.213796452999221	0.0231915184029239	0.569443801651153
ENSG00000033178.14	UBA6	1240.68574236676	0.0622900183194253	0.229855316447667	0.0232661681023117	0.570252048214847
ENSG00000138382.16	METTL5	365.048432070663	-0.0181104394320635	0.082257319843316	0.0234168286369182	0.572524071438514
ENSG00000162069.17	BICDL2	3.67058822626016	0.171774655211608	0.709594625455841	0.0234152593814842	0.572524071438514
ENSG00000129521.16	EGLN3	17.7602882341514	0.119457251512143	0.445663091960914	0.0234618983676975	0.57291693727301
ENSG00000173258.14	ZNF483	98.8597844033537	-0.0646936371513923	0.239017974998369	0.0235812698746295	0.574411820435642
ENSG00000183723.13	CMTM4	310.77182384202	-0.0534380605229227	0.20125466465803	0.0235630926204346	0.574411820435642
ENSG00000250508.1	LINC02701	18.7044277909357	0.130089925042284	0.491383252761217	0.0236195784457429	0.57463641896016
ENSG00000272711.1	HK2-DT	63.1135991199966	0.0427065372342376	0.166263735649064	0.023657002933797	0.574838982727133
ENSG00000158796.18	DEDD	749.444325728708	0.0187791366496814	0.0850143667169831	0.02374575866137	0.57487434112177
ENSG00000196581.12	AJAP1	15.9386733475687	0.167694271144807	0.681713113876858	0.0237384344659709	0.57487434112177
ENSG00000206535.9	LNP1	85.4249929439351	-0.0554397930009233	0.208236340320358	0.023699214725167	0.57487434112177
ENSG00000173626.10	TRAPPC3L	11.2519478720794	0.144305413009952	0.555926631338227	0.0238257000693101	0.575410614727195
ENSG00000227627.6	ENSG00000227627	10.8049667961586	-0.159223990072218	0.629580118730446	0.0238261646594202	0.575410614727195
ENSG00000205138.4	SDHAF1	246.243495068239	-0.0193000534324008	0.0870344011821796	0.0238639203314054	0.57561873766412
ENSG00000214827.12	MTCP1	24.8017532441666	0.0673667166623864	0.249617958244981	0.0239847719351743	0.577828255584596
ENSG00000148832.17	PAOX	168.341424692072	0.0511513637998722	0.195140892087238	0.0241581752681886	0.581296896983028
ENSG00000075234.18	TTC38	665.70833240119	0.0378290778914757	0.151343904796915	0.0243118861875238	0.581688070131769
ENSG00000095951.19	HIVEP1	520.662655838349	0.0294846846681168	0.123248359630055	0.0242519229144308	0.581688070131769
ENSG00000110330.11	BIRC2	1784.54615992344	0.041201813393058	0.162512395775281	0.0243044358699324	0.581688070131769
ENSG00000143556.10	S100A7	6.52504508880195	0.167713341436884	0.714275496675253	0.0243395097102818	0.581688070131769
ENSG00000169403.13	PTAFR	8.40120049161835	0.108327779464354	0.407112167409926	0.0243511027081232	0.581688070131769
ENSG00000260269.5	ENSG00000260269	5.09918647363666	0.163231907237236	0.664221029536273	0.0243342094580089	0.581688070131769
ENSG00000142089.18	IFITM3	19353.9156158788	0.0659289125663441	0.246615267744007	0.0245677887026624	0.586155393503738
ENSG00000273599.1	ENSG00000273599	43.2234806173188	0.0797428721875406	0.296823778330888	0.0246280396484206	0.586884105252774
ENSG00000279057.1	ENSG00000279057	3.07696140982136	0.163424544824956	0.735728059081685	0.0246781200991391	0.587368991034329
ENSG00000137877.10	SPTBN5	132.735439623309	0.119686441415355	0.458386256805565	0.0248812974371437	0.591492215247623
ENSG00000055070.18	SZRD1	3665.36845269206	0.0102569405607201	0.0518653127429903	0.0249356797191728	0.592072539485888
ENSG00000242588.8	ENSG00000242588	1552.09183286851	0.0381760000602367	0.153826512595998	0.0251226487258897	0.595795829027552
ENSG00000125148.8	MT2A	12407.1456348409	0.0731620011617776	0.275259953431186	0.0252885000876916	0.598292597883052
ENSG00000183153.7	GJD3	399.990545695477	0.0856430473569687	0.322346141175111	0.0252627307648902	0.598292597883052
ENSG00000127191.20	TRAF2	502.378046399915	0.0453339048514752	0.178350678412123	0.0253881991800702	0.599219110274583
ENSG00000173120.16	KDM2A	2037.11588625677	0.0200728206391457	0.0912241749803257	0.025388326767898	0.599219110274583
ENSG00000109436.9	TBC1D9	971.250479618088	0.0312289207341645	0.130873097808785	0.0255418838894786	0.601973132131218
ENSG00000139187.10	KLRG1	10.3411933157476	0.106801611517512	0.40940699402271	0.0255659558520927	0.601973132131218
ENSG00000100485.13	SOS2	577.061241954157	-0.0214961841007418	0.0966706144025455	0.025636048969395	0.602113889031779
ENSG00000188820.15	CALHM6	10.2012089084642	0.146053250958219	0.586326677266702	0.0256297729159682	0.602113889031779
ENSG00000302769.1	ENSG00000302769	4.18087951756025	-0.157903566375519	0.657355727690772	0.025663371023273	0.602113889031779
ENSG00000223523.2	ENSG00000223523	5.81636481034668	-0.161093662749499	0.705419104811225	0.0257601538409866	0.603667662074367
ENSG00000119508.18	NR4A3	256.90855283475	0.102671987083558	0.393903797154214	0.0258101299006113	0.604122175576511
ENSG00000295602.1	ENSG00000295602	10.9083080026406	0.144752315120336	0.585632857657471	0.0261006673665487	0.610199625829787
ENSG00000010539.13	ZNF200	132.517527111465	0.0262074116756207	0.114124775571323	0.0261731876890127	0.610669501600476
ENSG00000266947.4	ENSG00000266947	29.8167358079322	0.0820423274779416	0.312837127725598	0.0261825901217718	0.610669501600476
ENSG00000129667.14	RHBDF2	378.308775312996	0.0718110686453723	0.274205075496023	0.026305022309441	0.612801551560149
ENSG00000179833.5	SERTAD2	1076.8181206125	0.0364070675906714	0.149824437532718	0.0264035443313741	0.61337097868411
ENSG00000183117.20	CSMD1	4.63250115740516	0.156239379565337	0.716699606110024	0.0264226121417453	0.61337097868411
ENSG00000274265.6	ENSG00000274265	200.336294934114	0.0543562995321024	0.211465011469217	0.0263912566424302	0.61337097868411
ENSG00000279805.1	ENSG00000279805	6.02999036659036	0.145892955289034	0.597284620775449	0.0265207751974355	0.614927129137721
ENSG00000092098.19	RNF31	1182.77170122883	0.051822974897919	0.203181297080383	0.0266191429085423	0.616484370642736
ENSG00000159593.16	NAE1	712.66322176447	-0.0136601820124314	0.0673312940846558	0.0266549404567684	0.616590572275714
ENSG00000224420.5	ADM5	14.3546604304134	0.106951798759403	0.418009720915231	0.0267274356563417	0.617544434375474
ENSG00000188906.18	LRRK2	484.689765321167	-0.0202494300474767	0.0931464901046485	0.0268585037027846	0.61984782786041
ENSG00000101577.12	LPIN2	1841.18937414957	0.0183000857065784	0.0858466277625448	0.0269385316884562	0.62096930397369
ENSG00000162552.16	WNT4	7.6633151875883	0.137622624320156	0.560093096519768	0.0270248811355032	0.622233714256253
ENSG00000103942.14	HOMER2	72.9838921725494	-0.0751422638184449	0.290228483943592	0.027149179772077	0.624367923629082
ENSG00000187566.6	NHLRC1	73.8489000289516	-0.031651797248624	0.134728889851745	0.0274053664227654	0.629526760095036
ENSG00000178607.17	ERN1	668.693091850246	0.0486181738783249	0.194084509272284	0.0275747965518848	0.632683049805441
ENSG00000260698.1	ENSG00000260698	7.38515215472836	0.109516399000764	0.435145546034654	0.0276073423181536	0.6326949506904
ENSG00000160305.20	DIP2A	765.575493594265	-0.0146350778403563	0.0719376698001557	0.0276455456145291	0.632836330955993
ENSG00000085563.16	ABCB1	91.9346104164014	0.0737602569314418	0.287296758217649	0.0277601509905601	0.633990500368224
ENSG00000141542.12	RAB40B	346.55441129864	-0.0424065584799026	0.172716233429045	0.0277528939253569	0.633990500368224
ENSG00000257557.3	PPP1R12A-AS1	12.4034475218913	0.101192675420918	0.400773788885639	0.027871980712043	0.635809444533959
ENSG00000118946.12	PCDH17	4.38713560646633	0.152183987394025	0.685643475659717	0.0279206810003959	0.636185759126667
ENSG00000044446.13	PHKA2	287.076641878598	-0.036775078397634	0.153617317740011	0.0281040022453027	0.636829903510699
ENSG00000053702.15	NRIP2	13.2263796357211	0.0851278994677003	0.333953874660879	0.0280099676488496	0.636829903510699
ENSG00000119522.19	DENND1A	662.784552541839	0.0336669649453376	0.142602008460387	0.0280226528967982	0.636829903510699
ENSG00000137449.17	CPEB2	1093.07342681918	0.060342166080395	0.237528844878085	0.028110132921353	0.636829903510699
ENSG00000162836.13	ACP6	231.758234562421	-0.0363546891338323	0.152106996738807	0.0280779638181817	0.636829903510699
ENSG00000110719.11	TCIRG1	2287.3741641069	0.0279317827974256	0.122439770209163	0.0281683192827542	0.636958971529462
ENSG00000164136.18	IL15	249.232704997768	0.0502958056627708	0.20130681724135	0.0281803159259301	0.636958971529462
ENSG00000167601.13	AXL	5478.33723192374	0.0238256945140089	0.10774675810057	0.0283754612481094	0.639175868821437
ENSG00000198382.10	UVRAG	502.338150853138	0.0248064994392045	0.111341743581346	0.0283740434414067	0.639175868821437
ENSG00000261061.1	ENSG00000261061	6.79214732145127	0.136013330824451	0.70633677221123	0.0283682366654393	0.639175868821437
ENSG00000267074.1	ENSG00000267074	4.07767156348488	0.149885947662484	0.668300052976605	0.0284683296288842	0.640537416649895
ENSG00000102699.7	PARP4	2774.20950229526	0.0217758291807685	0.100347465286917	0.0286065432546942	0.641901045485259
ENSG00000294778.1	ENSG00000294778	9.91008095505825	0.121916342888109	0.499054501997575	0.0286264146328784	0.641901045485259
ENSG00000307839.1	ENSG00000307839	3.9226971713101	-0.11644956465734	0.473181186938375	0.0285710101616678	0.641901045485259
ENSG00000186470.15	BTN3A2	1219.76090346229	0.0363771406784617	0.15302999493906	0.0286651165014025	0.642040109393657
ENSG00000101222.13	SPEF1	12.8749741524629	0.100221398845944	0.402408508939426	0.0288283493385165	0.643293221085019
ENSG00000170633.18	RNF34	501.411823369936	0.0172481507389528	0.0831154997860187	0.0287565462132735	0.643293221085019
ENSG00000198824.9	CHAMP1	524.388932249286	-0.0156780357449821	0.076933756137708	0.0288513183437776	0.643293221085019
ENSG00000263426.2	RN7SL471P	5.35177958114597	0.140176665003963	0.704337146636287	0.0287975674687632	0.643293221085019
ENSG00000163874.12	ZC3H12A	651.230185173824	0.0979395937028935	0.392883146767454	0.0288983067583948	0.643614487048579
ENSG00000225032.5	ENSG00000225032	14.8302595690366	-0.109224195034449	0.443068646031864	0.0289474493732167	0.643982953117
ENSG00000168282.6	MGAT2	1299.91350611063	0.0107050312043927	0.0560420800322921	0.0290716365186705	0.644038182491132
ENSG00000178826.12	TMEM139	4.53480972006584	0.145885506745918	0.639151416288538	0.0290009152933998	0.644038182491132
ENSG00000198963.11	RORB	55.0290667364711	0.119366349210972	0.490696704367593	0.0290803370681898	0.644038182491132
ENSG00000247317.6	LY6E-DT	45.0251022683903	0.109062061322235	0.443237095099719	0.0290796160025438	0.644038182491132
ENSG00000154359.14	LONRF1	263.721623787809	-0.0352935478222254	0.149871614613891	0.0291505696365776	0.6443379097208
ENSG00000159228.13	CBR1	2709.67082361844	0.0148431358360556	0.0737427472128365	0.0291591035834166	0.6443379097208
ENSG00000204055.5	IER5L-AS1	19.7750465966034	-0.10592822170745	0.43007897331657	0.0292187339144134	0.644934177071772
ENSG00000122877.18	EGR2	108.4558851914	0.0811415662950133	0.323636174182169	0.0293307708384739	0.646684573564791
ENSG00000069248.13	NUP133	772.186761054587	-0.0139826786439576	0.0704023037027735	0.0295054994094836	0.648103012939946
ENSG00000222017.2	ENSG00000222017	3.15534522375302	0.137710855814254	0.698512016795207	0.0294929969245378	0.648103012939946
ENSG00000270062.1	ENSG00000270062	6.15995947255894	-0.10426787626215	0.424612095625129	0.0295263331635511	0.648103012939946
ENSG00000299249.1	ENSG00000299249	15.1891357808788	0.126870529257328	0.530377610600701	0.0294524215088264	0.648103012939946
ENSG00000251201.8	TMED7-TICAM2	349.013218491284	0.0287792306347816	0.127078358529577	0.0296158761456949	0.649346984748282
ENSG00000020577.15	SAMD4A	2310.74834853884	0.0263964456722903	0.118560715112474	0.0297887150324674	0.650249796095462
ENSG00000100209.12	HSCB	342.600367563601	0.0249481736527761	0.113202894348373	0.02977079487659	0.650249796095462
ENSG00000143375.16	CGN	5.72561707624273	-0.143320982755598	0.633200183194116	0.0297193818984431	0.650249796095462
ENSG00000307181.1	ENSG00000307181	7.16758242515965	0.113135356704334	0.466788844230153	0.0297812673906417	0.650249796095462
ENSG00000295914.1	ENSG00000295914	8.93707864164267	0.12698483098794	0.534685207517468	0.0298547965439451	0.650972964377082
ENSG00000105697.10	HAMP	3.93695013652713	0.136918682374607	0.694926698210186	0.0299209508455127	0.651696123432308
ENSG00000248008.5	NRAV	170.305845092401	-0.02367110371447	0.10870126709153	0.0300432525453575	0.653639266556759
ENSG00000232352.4	SEMA3B-AS1	12.0239671169067	0.10009573745031	0.409478074684115	0.0301058614202714	0.654280849678176
ENSG00000178188.17	SH2B1	1248.13226726082	-0.0198904412954919	0.0944683792214287	0.0301976105262445	0.655553621918639
ENSG00000164815.12	ORC5	275.370196684022	-0.0177093227914369	0.0859932351027758	0.0302682966456425	0.656334419664799
ENSG00000179743.5	SPEN-AS1	58.2127329361942	-0.0561504049498275	0.227711370193719	0.0303000248410173	0.656334419664799
ENSG00000143106.14	PSMA5	1423.53947926685	0.0152035327408485	0.0759543925076249	0.0303479960206872	0.656653517402712
ENSG00000136051.16	WASHC4	1926.22838302917	0.0269698955530924	0.121309401444289	0.0304258985915026	0.656900138442769
ENSG00000281453.1	TGFB2-OT1	38.3533196929538	-0.11029406647054	0.458010446172732	0.0304192282979971	0.656900138442769
ENSG00000280798.1	LINC00294	321.588667284303	-0.0259603164846733	0.11761439323938	0.0304631451565304	0.656986280095259
ENSG00000291123.2	H2BP1	53.8231118553607	0.0434027139463618	0.181293135353062	0.0306590654146266	0.660490553179878
ENSG00000144550.15	CPNE9	2.47405858434432	0.129762057401777	0.6875305670783	0.0307453436791695	0.661627738978206
ENSG00000151746.16	BICD1	322.875010049703	0.0302094154762604	0.133674628158907	0.0308695790450199	0.663578383062424
ENSG00000136937.14	NCBP1	973.141160097009	0.0124227503901184	0.0647095104581148	0.031207358652982	0.670110184988759
ENSG00000298169.1	ENSG00000298169	18.4026272101402	-0.071895839137543	0.293304540916563	0.0313363981694908	0.672150429791846
ENSG00000125844.18	RRBP1	15515.0327794996	0.016064963610712	0.0801630721603166	0.0314523978815702	0.673176728223639
ENSG00000144040.14	SFXN5	456.780121095088	0.0241668261576238	0.111803514767678	0.0314343030931276	0.673176728223639
ENSG00000090020.12	SLC9A1	1830.01389386779	0.0132733685349958	0.0686669259319754	0.0317460419823831	0.677788915092228
ENSG00000156875.15	MFSD14A	1284.41005694732	0.0221903339949699	0.104557438313348	0.0317639304929004	0.677788915092228
ENSG00000178425.15	NT5DC1	561.980612185492	-0.0252140583352259	0.116100939339035	0.0318190874738099	0.677788915092228
ENSG00000285761.2	ENSG00000285761	9.99690838272458	0.0983986896944398	0.411803176591561	0.0318394387854005	0.677788915092228
ENSG00000291158.2	LINC00869	122.08727598035	0.0291421330473042	0.130771995519404	0.0318163397485021	0.677788915092228
ENSG00000258377.2	ENSG00000258377	74.0079490119219	-0.0850990327632071	0.353009756302457	0.0320648266214303	0.681852152751728
ENSG00000198420.11	TCAF1	2976.62006832004	-0.00921654397920528	0.0505475708583392	0.0321288855904244	0.682479714880467
ENSG00000272501.2	ENSG00000272501	30.5763555841936	0.0517313678310252	0.215868188144395	0.0324542209654204	0.68864998407291
ENSG00000186280.7	KDM4D	21.2782196534663	0.0497644434017841	0.208521881269983	0.0325462584805986	0.689861948802817
ENSG00000185418.17	TARS3	423.161156718379	-0.0356126803146543	0.15561290101178	0.0325855257961476	0.689953978674057
ENSG00000198046.14	ZNF667	202.223379926748	-0.0180138459897611	0.0888313666176275	0.0326596511614941	0.690783092821536
ENSG00000039123.17	MTREX	1109.69368653729	-0.0108237051452553	0.0583569151171119	0.0327960174808767	0.691110627036695
ENSG00000059728.12	MXD1	356.994895375049	0.0300704024120063	0.135204788440853	0.0327354395551075	0.691110627036695
ENSG00000148444.17	COMMD3	604.182735132191	-0.0139665665390743	0.0722071707213333	0.0328150730529193	0.691110627036695
ENSG00000177788.7	RAB4A-AS1	62.3730660994549	-0.0476715672475801	0.201049182519772	0.032802747058417	0.691110627036695
ENSG00000177272.10	KCNA3	267.616706993733	0.074362906234476	0.310306990045274	0.033102302605855	0.696417452586439
ENSG00000142731.12	PLK4	49.8178596428487	0.0713290873468944	0.297853072824128	0.0332744004771408	0.699293384495655
ENSG00000170871.12	KIAA0232	1003.87964180778	-0.0112139334345264	0.0603731977483599	0.0333182639273212	0.699471098708002
ENSG00000165695.11	AK8	11.1237729912887	-0.0894503028820652	0.37880129604463	0.0333767926979711	0.699955986994075
ENSG00000101605.15	MYOM1	14.1665349878135	-0.10771010438804	0.466550588754479	0.0335700841782923	0.701907956607831
ENSG00000125388.21	GRK4	165.801923579939	-0.0400163403701686	0.173434613943771	0.0335864445836083	0.701907956607831
ENSG00000203801.9	LINC00222	15.1723643358936	0.0737794616224695	0.309669287445289	0.0336119932650472	0.701907956607831
ENSG00000205643.12	CDPF1	190.771466717173	-0.0320096509842976	0.143324120396311	0.033518090801514	0.701907956607831
ENSG00000152102.19	FAM168B	2680.34300291899	-0.015668452134983	0.0798585934062326	0.0336662268534862	0.701934657128094
ENSG00000263528.9	IKBKE	576.77846213407	0.05501625697458	0.231501364081283	0.0336843358621834	0.701934657128094
ENSG00000197472.15	ZNF695	7.00459530239594	-0.0890183962200295	0.378547645489476	0.0337358088393706	0.702266494859606
ENSG00000055483.21	USP36	1027.35953541249	0.0148741406572438	0.076618450472326	0.033833816943933	0.703219479098303
ENSG00000231560.1	CLEC12A-AS1	4.86855558248401	0.101384898067556	0.437374512415905	0.0338527828206776	0.703219479098303
ENSG00000079156.18	OSBPL6	163.180187173937	0.0411295844894951	0.178286528825911	0.034014389177974	0.705093660242263
ENSG00000239415.1	ENSG00000239415	10.9171837562677	-0.0840422799765765	0.357004318294554	0.0340037341206039	0.705093660242263
ENSG00000080546.15	SESN1	783.821688454632	-0.0113847524367011	0.0615493924078846	0.0341943237849826	0.707164392700123
ENSG00000118496.6	FBXO30	751.560699978265	-0.0179163925684792	0.0894554460412447	0.0342216734710867	0.707164392700123
ENSG00000130812.12	ANGPTL6	12.9777500085179	0.0914119597930829	0.391740584765246	0.0341655451683266	0.707164392700123
ENSG00000286940.2	MICB-DT	24.5788697580941	0.0729172090499959	0.308289455492527	0.0342680125266139	0.70738201406819
ENSG00000135049.17	AGTPBP1	180.500487693172	-0.0214510919218983	0.103683710556444	0.0343363855994648	0.708053546469131
ENSG00000304335.1	ENSG00000304335	6.57503792322847	0.095269377337425	0.411364749450585	0.0344481112346656	0.709616723087402
ENSG00000169255.16	B3GALNT1	381.293008991559	0.0374340140019909	0.164977567065573	0.0345043439844197	0.710034703554387
ENSG00000169660.18	HEXD	459.318621100366	0.0464913116805318	0.199826691301411	0.0345906660358828	0.711070351237113
ENSG00000128242.14	GAL3ST1	6.64183943336845	0.101013770879443	0.440490279613795	0.0347041819068413	0.711183727769347
ENSG00000287299.1	ENSG00000287299	14.2599525671662	0.0609670066952281	0.258293556379497	0.0346677671106768	0.711183727769347
ENSG00000289720.1	ENSG00000289720	72.7948474371438	0.0969899462910465	0.420885217181577	0.0346908578171891	0.711183727769347
ENSG00000171621.15	SPSB1	987.560025339407	0.0265435285329033	0.123962976301811	0.0348923949911375	0.714299754455877
ENSG00000137413.17	TAF8	456.185380713777	0.0215001503119517	0.104391265922704	0.0350284157259271	0.715601192001747
ENSG00000262223.11	LINC03048	19.2292205034655	0.0654765766515702	0.278384928858967	0.035002989784992	0.715601192001747
ENSG00000257354.2	MIRLET7IHG	60.3580349441272	-0.0296434363859364	0.136106378448913	0.0351461991357491	0.717265665213556
ENSG00000259075.6	POC1B-GALNT4	11.7450093152619	-0.12823056902286	0.642804347174488	0.0353175955131058	0.720019710383288
ENSG00000254901.9	BORCS8	385.587142438661	0.0271001326230101	0.126548547510018	0.0353727810986473	0.720401330519357
ENSG00000132792.22	CTNNBL1	1005.97735685301	0.0288180940153091	0.133333498818485	0.0355432615950854	0.722383881492707
ENSG00000170899.12	GSTA4	537.572790945176	-0.016026701636914	0.0824328366890564	0.0355373018858339	0.722383881492707
ENSG00000117226.14	GBP3	1746.42884918629	0.079514011496491	0.343045317900637	0.035607792209876	0.722897174068245
ENSG00000198000.13	NOL8	728.480388526364	-0.0123109552987983	0.0664089795190516	0.0356782963663143	0.722897174068245
ENSG00000301058.1	ENSG00000301058	5.79877548028783	-0.114971485359767	0.519542861546389	0.0356461603224232	0.722897174068245
ENSG00000132405.20	TBC1D14	1115.07461891429	-0.0157069971774482	0.0812113591593591	0.0357629829324049	0.72387062277629
ENSG00000167483.19	NIBAN3	15.5512575963195	0.0689791664987378	0.296279932466835	0.035828244003981	0.724449294062072
ENSG00000120756.14	PLS1	11.6642731506867	0.0992899438093752	0.439114056769399	0.0359684329546445	0.726540279160533
ENSG00000155974.15	GRIP1	6.48388287299212	0.127143963531043	0.624161944488933	0.0360259509964988	0.726958796665817
ENSG00000172728.17	FUT10	212.58163600074	0.0270047961603098	0.126857915204891	0.036117887768226	0.728070278429903
ENSG00000149289.11	ZC3H12C	523.638281182817	0.056408699219438	0.243258197773639	0.0362429278394089	0.729846115665161
ENSG00000166401.16	SERPINB8	602.614933621875	0.0180003761078239	0.0911062040250818	0.0363056588737212	0.730364858503424
ENSG00000134954.15	ETS1	849.738255135338	0.0178435597242106	0.0905495181113461	0.0364554079036503	0.730402214134495
ENSG00000204713.12	TRIM27	1316.89206260136	-0.00951907551120278	0.0537457913914144	0.0364467156218615	0.730402214134495
ENSG00000261308.5	FIGNL2	10.3559335876559	-0.0767207598505116	0.333484030503362	0.0364538115498508	0.730402214134495
ENSG00000266094.9	RASSF5	212.657654850001	0.0438648008524036	0.192637483615888	0.0363989220993169	0.730402214134495
ENSG00000057657.18	PRDM1	136.316772314461	0.0496553652559844	0.216225180244588	0.036622309935734	0.730568119009819
ENSG00000138400.13	MDH1B	11.4293118301027	-0.0706842018373475	0.306567931313723	0.0366311308146692	0.730568119009819
ENSG00000158859.11	ADAMTS4	231.274182734008	0.0882866436186259	0.388753802900192	0.0366485955929502	0.730568119009819
ENSG00000174749.6	FAM241A	87.3606068940878	0.0422555717859372	0.186537668154114	0.0365520592220017	0.730568119009819
ENSG00000269968.2	ENSG00000269968	922.841112240794	0.110926263095893	0.504229625463401	0.0366360020988689	0.730568119009819
ENSG00000134852.16	CLOCK	539.187098355074	-0.0319051147618304	0.146441471390604	0.0367017313270909	0.730889820934154
ENSG00000177981.12	ASB8	527.778829373843	-0.0121944091613574	0.066393052577499	0.0367930768319093	0.731246681977945
ENSG00000256116.2	ENSG00000256116	21.8841757628341	0.0955106213036299	0.424739439833112	0.0367936827074704	0.731246681977945
ENSG00000077585.15	GPR137B	778.341800000792	-0.0111234039434445	0.0615217021716553	0.0368721109129632	0.731333886632117
ENSG00000188739.16	RBM34	630.67656673329	0.0109714608708639	0.0608012659200262	0.0368386641849354	0.731333886632117
ENSG00000260942.2	CAPN10-DT	40.234412517911	0.0700243711389417	0.304745066816574	0.0369794750721612	0.732727713190115
ENSG00000139737.23	SLAIN1	6.67164898145507	-0.123964749066471	0.602630805435798	0.0370861407300007	0.734104919961086
ENSG00000151304.7	SRFBP1	150.142082591488	0.0345264735120681	0.157234106256554	0.0372376774110323	0.735630317254943
ENSG00000173825.8	TIGD3	9.57087954976739	0.0885227364087394	0.392438584403169	0.0372036912823875	0.735630317254943
ENSG00000259969.1	ENSG00000259969	18.2884380122056	-0.0714706890457659	0.312515919779449	0.037333732960745	0.736791103535981
ENSG00000080189.16	SLC35C2	992.788584608912	0.0125264689112682	0.0682099235198007	0.0374966136924118	0.738530013453236
ENSG00000139926.17	FRMD6	5399.99683486692	0.0196461930295967	0.0986055666884651	0.0374639771503946	0.738530013453236
ENSG00000107186.18	MPDZ	829.857320203812	-0.0177860220855974	0.0910400966419439	0.0376708067794587	0.741221900326899
ENSG00000163785.15	RYK	1234.99594471414	-0.0112571327965566	0.062525051125127	0.0377849416542205	0.742727882964305
ENSG00000151465.15	CDC123	1115.53082795342	-0.00612683973991343	0.0364376969301074	0.0378778536124904	0.743814113434142
ENSG00000308086.1	ENSG00000308086	4.75106004660683	0.0964070857525853	0.435604384659954	0.0380155371467232	0.745776500827724
ENSG00000104205.17	SGK3	179.512768004461	-0.0210848843473571	0.104898740746104	0.0380911536815492	0.746518592241076
ENSG00000272661.1	ENSG00000272661	5.96997499607971	0.109361667811286	0.636034582303897	0.0383160676919713	0.750182276764017
ENSG00000275393.2	ENSG00000275393	6.60637476238756	-0.0850455562957657	0.380606048252029	0.0383541462291522	0.750184315600892
ENSG00000181751.11	MACIR	104.90242027187	-0.039592466261599	0.178699663059457	0.0384086721335982	0.750507732936926
ENSG00000214248.3	ENSG00000214248	6.8518870743862	0.120856270056205	0.622245571869306	0.0384991845819869	0.751532995471494
ENSG00000180769.10	WDFY3-AS2	142.58365836037	-0.0194581581372006	0.0986118736194406	0.0386858220877712	0.753392947615745
ENSG00000205517.14	RGL3	74.6284793688211	-0.0546593464362479	0.241693909580639	0.0387792765544245	0.753392947615745
ENSG00000237638.4	LINC02245	14.4011585769141	-0.0779340029743879	0.347858092156152	0.0387535321392187	0.753392947615745
ENSG00000254470.4	AP5B1	781.742635088549	0.0214259908484112	0.106764994793793	0.0387851494672342	0.753392947615745
ENSG00000261371.7	PECAM1	19.1888320275971	0.114105288469643	0.540531083632444	0.038743658284752	0.753392947615745
ENSG00000133641.19	RLIG1	249.770267540607	-0.0171713557188933	0.0891290342932786	0.0388399174905138	0.753715687647445
ENSG00000108395.15	TRIM37	764.001951535526	-0.00957416104818992	0.0549555571106155	0.0389535607971376	0.755179188957266
ENSG00000160190.15	SLC37A1	83.0849466562772	0.0548018028481624	0.242946404080861	0.0390636161196406	0.756570329846569
ENSG00000244005.14	NFS1	455.109777265919	-0.0174259799633469	0.0904302891825731	0.0392338970814777	0.759124032169041
ENSG00000163694.16	RBM47	129.825325774601	0.0522461052169535	0.232423664127532	0.0392914495986492	0.759493724874085
ENSG00000138081.23	FBXO11	1275.8266021365	-0.0105514779273043	0.0598394270574745	0.0393761359025066	0.759763172102847
ENSG00000263745.8	ENSG00000263745	4.81778304603819	0.106165548638242	0.496601161390147	0.0394345713620855	0.759763172102847
ENSG00000274561.1	ENSG00000274561	11.0536355258198	-0.0675729199059827	0.301212080444962	0.039400670448339	0.759763172102847
ENSG00000304625.1	ENSG00000304625	5.9873189675526	0.1159388786476	0.561649036775975	0.039459226250444	0.759763172102847
ENSG00000221926.14	TRIM16	641.133645287883	-0.0132892554284331	0.0725811832673894	0.039568714950303	0.760337883098353
ENSG00000227591.7	HSD11B1-AS1	20.6778516048581	0.0540685987108028	0.240960688180446	0.0396045396966948	0.760337883098353
ENSG00000280138.1	ENSG00000280138	29.8315103651253	0.0537931179452434	0.239642235986814	0.0395487460789248	0.760337883098353
ENSG00000001084.14	GCLC	1194.83220521925	-0.0197026161297257	0.100348788894506	0.0398379737323277	0.761857861647758
ENSG00000198836.12	OPA1	1183.10382405741	-0.0197484725739121	0.100479578943209	0.0397417675686975	0.761857861647758
ENSG00000236098.2	ENSG00000236098	3.27347447946008	0.116127108132311	0.568138684790348	0.0398284592576306	0.761857861647758
ENSG00000291104.2	BTN2A3P	70.7604230140311	0.0256944833388543	0.124833048439892	0.0398196322555426	0.761857861647758
ENSG00000285646.3	ENSG00000285646	8.3197120794871	0.0769131762230632	0.347120170975444	0.0398788786258316	0.761902560206289
ENSG00000158482.10	SNX29P1	3.94465274535368	0.117985177464481	0.595828976176894	0.0399951523254241	0.761913437019049
ENSG00000285744.2	MITA1	115.209267093803	0.0780662016888078	0.353028522006699	0.0399633525922784	0.761913437019049
ENSG00000288985.3	ENSG00000288985	15.6314141104856	0.0864395151086364	0.39437406698998	0.039953434194601	0.761913437019049
ENSG00000188596.11	CFAP54	53.484730147022	0.0576840013859137	0.25808169081314	0.0401166168012646	0.763491102995166
ENSG00000134070.6	IRAK2	383.839589429974	0.0556208901806163	0.24902964885027	0.0401690110624394	0.763752467313272
ENSG00000116001.18	TIA1	1020.27056294703	0.0245295777778061	0.120497579203065	0.0403023403740901	0.764815306522718
ENSG00000141086.18	CTRL	14.4643792477059	0.0821029913787947	0.374037299724265	0.0402684980723015	0.764815306522718
ENSG00000239474.8	KLHL41	26.8081574496888	-0.0540944076667618	0.242723770359251	0.040360910871301	0.765191741134886
ENSG00000167588.14	GPD1	6.21421966284978	0.0941861367632524	0.436372617545453	0.0404220816058044	0.765616703856822
ENSG00000107968.11	MAP3K8	170.185575019323	0.0605074997549739	0.271712970005384	0.0404702934544335	0.765795639073116
ENSG00000176222.11	ZNF404	186.916673012443	-0.0189821242179035	0.0977943500225905	0.0405983730122887	0.766750343076256
ENSG00000280789.2	PAGR1	458.256003609982	-0.0190280331455353	0.097981223368466	0.0405875453271206	0.766750343076256
ENSG00000185658.15	BRWD1	838.756772074722	-0.00951895977351949	0.0553067030802947	0.0406914722187426	0.767042016871431
ENSG00000197863.10	ZNF790	122.041677277592	-0.032893508681153	0.154584826543445	0.0406694482309879	0.767042016871431
ENSG00000286070.2	ENSG00000286070	17.9235783346877	-0.115918587289434	0.581721374560371	0.0407341657354854	0.767114818021463
ENSG00000114439.20	BBX	1730.85246873931	0.0237206173847438	0.117616743557448	0.0408622780649584	0.768569335055174
ENSG00000215915.10	ATAD3C	11.2191410534887	-0.109074012563243	0.525327746106999	0.0408892113967597	0.768569335055174
ENSG00000163406.12	SLC15A2	25.7463929570118	-0.0617146594116215	0.278488246280509	0.0409428570692373	0.768846142017854
ENSG00000101966.15	XIAP	1565.7321761965	0.0248617746657473	0.122402540790971	0.0410223795246306	0.768877711109182
ENSG00000112763.18	BTN2A1	990.289066981758	0.025594835457196	0.125372215870288	0.0409979200738755	0.768877711109182
ENSG00000236383.9	CCDC200	13.0351161953501	0.0648827089026423	0.293609122272131	0.0410775139673166	0.769181316042028
ENSG00000136243.19	NUP42	291.780399227583	-0.0165271769344268	0.0876243166545364	0.0411561374007287	0.769923763590336
ENSG00000106034.19	CPED1	1442.98334536811	0.0275434488109694	0.133531086733662	0.0412826760333843	0.771560326432835
ENSG00000121417.15	ZNF211	241.642338278249	-0.0151891927950598	0.0818768266445136	0.0413562392751208	0.772204637882808
ENSG00000234518.2	PTGES3P1	14.9474904775236	0.0944795335589337	0.44286090429621	0.0414040972160732	0.772368215772923
ENSG00000245060.9	LINC00847	227.351338747661	-0.0187675007258829	0.097499499761855	0.0416429256274541	0.776090562047505
ENSG00000224957.8	LINC01266	16.8235657237646	-0.0707847540083537	0.323822164285202	0.0417509526806741	0.777370471448366
ENSG00000196951.14	SCOC-AS1	17.5763912478721	-0.0920247334549906	0.431842568771754	0.0418460506245393	0.777675192932996
ENSG00000232956.11	SNHG15	171.951540732617	0.0277234830520704	0.134740815164359	0.0418406872027056	0.777675192932996
ENSG00000131375.11	CAPN7	612.558348510043	-0.0151387230299573	0.0820375372968788	0.0421540156454783	0.779894766176614
ENSG00000135469.15	COQ10A	179.683811177239	-0.0194347679923678	0.100613766420603	0.0421248407162795	0.779894766176614
ENSG00000185513.18	L3MBTL1	155.024923134798	-0.0346247176300707	0.163193091522439	0.0421074159240876	0.779894766176614
ENSG00000237686.9	SCIRT	5.75663345138397	0.102788122143411	0.494483145151576	0.0421628757416666	0.779894766176614
ENSG00000309392.1	ENSG00000309392	6.39772854314822	-0.0915196142976169	0.430102361392956	0.0420484505139002	0.779894766176614
ENSG00000161940.12	BCL6B	4.96299971285594	0.108240597167372	0.530767409354576	0.0422159409618627	0.780145850048267
ENSG00000151470.14	C4orf33	178.627040769781	0.0320522173121588	0.152901070817755	0.042350179208953	0.781164727646494
ENSG00000151689.14	INPP1	584.676930287764	-0.0155701960739944	0.0840606007708303	0.0423897032668712	0.781164727646494
ENSG00000164045.13	CDC25A	57.5213925217986	0.0410528390801886	0.190139262809905	0.042316596506419	0.781164727646494
ENSG00000063046.19	EIF4B	7851.05503690284	-0.00974175683875146	0.0570769362880718	0.0426101003160161	0.781580809417732
ENSG00000175104.16	TRAF6	326.03356132176	0.018987603858523	0.0989173626845552	0.0424749689757009	0.781580809417732
ENSG00000198131.16	ZNF544	370.758517932928	-0.0129397988582694	0.0722920671898666	0.04255888039333	0.781580809417732
ENSG00000215861.9	ENSG00000215861	11.9658197389322	0.103553929430415	0.614678945954248	0.0425908889217923	0.781580809417732
ENSG00000225791.8	TRAM2-AS1	207.566221054454	0.0245554248730025	0.122328097671563	0.0425930780260902	0.781580809417732
ENSG00000271086.8	NAMA	29.359848444813	0.0895015093116478	0.422252168007112	0.0426830606199066	0.782192822399124
ENSG00000143632.16	ACTA1	5.81249985507882	0.108176338137514	0.535951842335367	0.0428382194651392	0.782554872192952
ENSG00000172992.14	DCAKD	719.96896867917	-0.0100783925236649	0.058826225296872	0.042861269132512	0.782554872192952
ENSG00000173039.21	RELA	2071.48318888094	0.00959702233960763	0.0564268917663179	0.0428145482963303	0.782554872192952
ENSG00000196371.4	FUT4	274.436525137234	0.0226569904726941	0.114589206590991	0.0428028421137094	0.782554872192952
ENSG00000139921.14	TMX1	1532.76539240469	0.0278502646469666	0.136281210046365	0.0430416579112197	0.78439847973814
ENSG00000188706.14	ZDHHC9	1467.7174050529	0.0109866456018779	0.0632904158896081	0.0430025009368854	0.78439847973814
ENSG00000024048.12	UBR2	1084.02478236779	0.00952378190416012	0.0561635300209674	0.0431187947400524	0.784655088679268
ENSG00000135297.18	MTO1	476.422284319077	-0.00977691766642397	0.0574309681583541	0.0431351772364305	0.784655088679268
ENSG00000289987.1	ENSG00000289987	6.68676850568129	0.0762899870662505	0.355910502191137	0.0431989022267191	0.785091364755138
ENSG00000153006.17	SREK1IP1	642.890634216911	0.0450810828134639	0.209069933897583	0.0434411260152785	0.788767871720428
ENSG00000075643.7	MOCOS	298.727175630405	0.0317904214872103	0.153167694899435	0.0437030235048086	0.792281335492392
ENSG00000112309.11	B3GAT2	5.36680675077892	-0.103637356646668	0.510561068866293	0.0437148395690563	0.792281335492392
ENSG00000100116.18	GCAT	166.684571831303	-0.0331999376468991	0.159149109570117	0.0438247887541188	0.793546014516606
ENSG00000160633.14	SAFB	1918.24767752791	-0.0145274987633276	0.0801261618995538	0.0439385553481539	0.794169266243599
ENSG00000291005.2	NBPF25P	34.8526336287892	0.0466169042444522	0.216629427777091	0.0439396106304355	0.794169266243599
ENSG00000057935.15	MTA3	698.129932809287	-0.013410967438141	0.0751652705237541	0.0442422273267186	0.797826705347928
ENSG00000172748.15	ZNF596	92.449442521334	-0.0263309932193354	0.130950320239889	0.0442332240611909	0.797826705347928
ENSG00000197548.14	ATG7	930.438408270444	0.0213476975604755	0.110031185056446	0.0442631267558253	0.797826705347928
ENSG00000160233.9	LRRC3	95.7936467452047	0.0467365157725583	0.217814390540002	0.044327238044578	0.798253954029753
ENSG00000260742.1	ITPRID2-DT	4.38442506190105	0.103724547604289	0.517336865070126	0.0445313716373588	0.801199678229529
ENSG00000135363.13	LMO2	88.2051398295999	0.0786814865906772	0.373098211238133	0.0445902401528056	0.801528839143471
ENSG00000050767.18	COL23A1	6.27817698196618	0.0901980396626876	0.435351310992964	0.0447221484313131	0.802333670367715
ENSG00000119927.15	GPAM	314.790562062942	-0.0190001327952714	0.100429446239411	0.0450517848647783	0.802333670367715
ENSG00000119929.14	CUTC	234.050708213664	-0.0170062604186034	0.0916157678860955	0.0448583581870171	0.802333670367715
ENSG00000121897.16	LIAS	136.179704448491	-0.0247776542249612	0.124986907155528	0.0449563535022689	0.802333670367715
ENSG00000134627.12	PIWIL4	88.6455140617482	0.0479591561100897	0.224578004222412	0.045072948656436	0.802333670367715
ENSG00000138030.15	KHK	33.3084690434361	0.0466865100022174	0.218546031472185	0.0448934605041585	0.802333670367715
ENSG00000139946.11	PELI2	524.846918840832	-0.0267089578417198	0.133010919788993	0.0448452966240347	0.802333670367715
ENSG00000174059.18	CD34	29.2320468034866	0.064131789084852	0.300243697035163	0.0447635102588945	0.802333670367715
ENSG00000213024.14	NUP62	1208.60231341344	0.0109259772570076	0.0637102437618282	0.0449729207204017	0.802333670367715
ENSG00000293411.2	ENSG00000293411	5.97780861296877	0.0939699540714961	0.457307972569425	0.0448244893352386	0.802333670367715
ENSG00000304354.1	ENSG00000304354	11.2751752489807	0.0709848071417969	0.335319421105729	0.045081770392719	0.802333670367715
ENSG00000102893.19	PHKB	1779.4638380456	-0.0115757658386147	0.0669699224151499	0.0453177394789537	0.805082682919721
ENSG00000251136.12	PARAIL	198.135178950056	0.0379027631216247	0.180650421258305	0.0452780761459284	0.805082682919721
ENSG00000273002.2	ARHGEF2-AS2	20.2016084614894	0.0704076304650068	0.333401937940062	0.0454072298249391	0.805947731528905
ENSG00000125779.24	PANK2	1254.23398450621	0.0173047377509844	0.0932666102908745	0.0455213495875447	0.806524000988292
ENSG00000174808.13	BTC	95.3070739651369	0.0593252391859276	0.278661558339641	0.0454824593286678	0.806524000988292
ENSG00000215196.6	BASP1-AS1	24.9101315278753	-0.0444661372165871	0.210184288004435	0.0458650862006238	0.811159156574148
ENSG00000235927.4	NEXN-AS1	39.8230149027594	-0.0340066266133414	0.164671763979544	0.0458623344070805	0.811159156574148
ENSG00000109654.17	TRIM2	1209.29694921882	-0.0162915556825732	0.0889986677802399	0.0459910097031506	0.812658673243059
ENSG00000140396.14	NCOA2	938.128428262562	0.0215731596093599	0.112139152891569	0.0461018434987031	0.813009405037144
ENSG00000175087.11	PDIK1L	82.0698742091319	-0.0186740940456024	0.0996009781976763	0.0461343226042338	0.813009405037144
ENSG00000187824.10	TMEM220	119.540816484762	0.0252604508834374	0.12783921699567	0.0460739865676037	0.813009405037144
ENSG00000176124.16	DLEU1	81.1960227105808	-0.0410051056098823	0.195412438638392	0.0462650062444026	0.814049981464407
ENSG00000241360.2	PDXP	267.385585042064	-0.0154311490818422	0.0852629336202719	0.046275784823312	0.814049981464407
ENSG00000300042.1	ENSG00000300042	3.333794019708	0.104608642621338	0.542473573708402	0.0464124999335392	0.815728590913761
ENSG00000160282.16	FTCD	33.8707812683738	-0.0434297410898216	0.206566379951266	0.0465356522105606	0.817166052817444
ENSG00000226051.11	ZNF503-AS1	8.81971486069734	-0.0714676388571607	0.34251110806955	0.0466022665206173	0.817609036514027
ENSG00000114315.5	HES1	21.1989493893401	0.0765457747950645	0.369285406446846	0.046682845700186	0.81829602201169
ENSG00000118162.15	KPTN	300.191124131036	0.024569817458431	0.125452831743117	0.0468453674684379	0.820416874413999
ENSG00000078043.17	PIAS2	403.420862706375	-0.0225681295996128	0.117074521437408	0.0471481763366317	0.822802317606147
ENSG00000155367.17	PPM1J	29.2037247833188	0.0429942115375131	0.205478851188788	0.0471233171960686	0.822802317606147
ENSG00000241288.9	LINC02614	58.0818180807579	-0.0387365993570154	0.186495230610648	0.0470745797990035	0.822802317606147
ENSG00000288935.2	ENSG00000288935	8.05180501847458	0.0676860917483782	0.324668467745245	0.0471371180109358	0.822802317606147
ENSG00000081803.18	CADPS2	248.81475481003	0.0356864127893173	0.173727798906795	0.0475559195641539	0.827724397347894
ENSG00000203797.13	DDO	143.508389026243	0.058417417425747	0.279109025574905	0.0475482213711159	0.827724397347894
ENSG00000289689.1	ENSG00000289689	30.7472154969401	0.0508513287242411	0.242332331824635	0.0474733093348009	0.827724397347894
ENSG00000092010.16	PSME1	2749.04287170159	0.0245362552216555	0.125938938833092	0.0477486184981295	0.829616498179902
ENSG00000167393.19	PPP2R3B	467.918183474924	-0.0225419610387397	0.1173187119178	0.04770968934077	0.829616498179902
ENSG00000135968.23	GCC2	993.258379352501	-0.00751910986599149	0.0470807544531457	0.0478263751717973	0.830237294832035
ENSG00000268713.1	ENSG00000268713	27.1469573097116	-0.0694600684581504	0.336087449960667	0.0479179001260207	0.831095800693186
ENSG00000078070.15	MCCC1	462.585697996136	-0.0150482992822597	0.0843323508484913	0.0481157755699222	0.831170397011978
ENSG00000106392.12	C1GALT1	647.057019159804	0.0228272531700579	0.118773132551733	0.0480561073736252	0.831170397011978
ENSG00000120253.15	NUP43	656.580885726532	-0.00748179593582392	0.046957021408215	0.0481325707001621	0.831170397011978
ENSG00000121057.14	AKAP1	362.740657847322	-0.0223482075708396	0.116664607004539	0.0480029664145238	0.831170397011978
ENSG00000138162.20	TACC2	591.036732007567	-0.0354902078264746	0.173471068997513	0.0481002848856498	0.831170397011978
ENSG00000104427.14	ZC2HC1A	309.756863908649	-0.0101534641284296	0.060979896779579	0.0481985254694589	0.831348458960773
ENSG00000179409.11	GEMIN4	473.534982797679	-0.0170447913001594	0.0934430530092855	0.0482270480369044	0.831348458960773
ENSG00000105617.4	LENG1	149.813707916501	0.0169756865237674	0.0931942978976146	0.0483563014716947	0.832124334123108
ENSG00000178075.21	GRAMD1C	57.8204707764456	0.0494916538455637	0.237505950530096	0.0483514829525375	0.832124334123108
ENSG00000115946.9	PNO1	371.306975438568	0.0144200988704507	0.0815899176326768	0.0484824360244699	0.833568776034293
ENSG00000214872.9	SMTNL1	6.79436988365658	0.0859659844216141	0.42811045012703	0.0485351921038713	0.833750191314763
ENSG00000106344.9	RBM28	409.027457801411	0.0121762249150365	0.0711050528092315	0.0487557301504543	0.835817695087716
ENSG00000161298.20	ZNF382	119.257933004221	-0.0372215394870143	0.181995701384585	0.0488912158929643	0.835817695087716
ENSG00000172232.10	AZU1	17.0979673995543	0.0578707775268584	0.279513508342519	0.0489094029623589	0.835817695087716
ENSG00000237037.9	NDUFA6-DT	75.3804499655444	-0.0345859803007281	0.170292855062085	0.0488308753740091	0.835817695087716
ENSG00000237980.3	LINC02773	17.9709360023039	0.0742167714815442	0.363658075060239	0.0487176736062721	0.835817695087716
ENSG00000283103.6	ENSG00000283103	310.131137647075	0.0266120017887789	0.135677578455122	0.048849033886644	0.835817695087716
ENSG00000137494.15	ANKRD42	396.030870601194	-0.0100104253110206	0.0606533216581759	0.0494559249757866	0.842242929221262
ENSG00000159208.16	CIART	268.58470000792	0.0160605113387704	0.0895517570891424	0.0494493912802313	0.842242929221262
ENSG00000162620.16	LRRIQ3	11.2730629149224	-0.0666205127680227	0.325460907618229	0.0493839565658888	0.842242929221262
ENSG00000175550.8	DRAP1	4709.78672500024	0.030014529695357	0.15089666428225	0.0494298840817175	0.842242929221262
ENSG00000172493.24	AFF1	1481.00899751409	0.0185851794764367	0.101011352849023	0.0495781853255233	0.84359780456995
ENSG00000112039.7	FANCE	130.357536994557	-0.0285254764387342	0.144636695504383	0.0496957943175109	0.844462256913457
ENSG00000177425.12	PAWR	326.322681736296	0.0267493760143396	0.136922196424297	0.0497144826520046	0.844462256913457
ENSG00000068885.16	IFT80	671.445984989187	-0.0190181829522996	0.103187618187122	0.0500478014858619	0.845037878934361
ENSG00000086991.14	NOX4	23.409610619766	-0.0554596659915169	0.2699017489641	0.0500292632093377	0.845037878934361
ENSG00000109606.14	DHX15	1969.37972771026	0.00937702534998672	0.0575494010274429	0.0499161469779973	0.845037878934361
ENSG00000129460.18	NGDN	229.668336494921	0.0118673019004834	0.0700430095214224	0.0499816006895332	0.845037878934361
ENSG00000169297.8	NR0B1	103.35337203684	-0.0533567966454903	0.259328754597843	0.0499754708485296	0.845037878934361
ENSG00000249249.3	TICAM2-AS1	18.4543599980179	-0.0827425372103427	0.414694127678494	0.0498117090841155	0.845037878934361
ENSG00000278867.1	ENSG00000278867	7.52580166501347	0.0553583914996943	0.269122663063502	0.0499001380941425	0.845037878934361
ENSG00000272054.1	ENSG00000272054	8.30059001655302	0.0562466639505606	0.274339425788961	0.050257198494725	0.847848809789319
ENSG00000090487.12	SPG21	1561.55591954315	-0.0068338012249869	0.0438765233011228	0.050334775207341	0.848433007014524
ENSG00000023287.14	RB1CC1	1565.85944990967	-0.0100399361062327	0.0611952637188297	0.0507331504320976	0.852239274477966
ENSG00000176406.25	RIMS2	18.6674158353972	0.0702530994189565	0.348439320140586	0.0506906312723087	0.852239274477966
ENSG00000257718.2	CPNE8-AS1	15.0818581147329	0.0584986792079478	0.286659992747327	0.0506593800522811	0.852239274477966
ENSG00000271780.3	ENSG00000271780	37.0665231458201	0.032874578124516	0.164571555100782	0.0506467771847267	0.852239274477966
ENSG00000239305.8	RNF103	775.49608351512	-0.00928952986779387	0.0573473622744769	0.0507802653928762	0.852272596839776
ENSG00000254536.2	ENSG00000254536	39.1566688205263	0.0343552408956183	0.171336688259783	0.0508214183283855	0.852272596839776
ENSG00000263080.2	ENSG00000263080	5.04941661908051	0.0747079962796669	0.373369506479254	0.0509017377085801	0.852895528781171
ENSG00000110852.6	CLEC2B	549.227331770163	0.0284662506486637	0.145531434769673	0.0511329358605227	0.856043345698836
ENSG00000081148.12	IMPG2	13.2733943845686	0.054144019638948	0.266323892131047	0.0514977859955625	0.858190477116101
ENSG00000095002.17	MSH2	364.84535680348	-0.0110075453068937	0.0663055512392152	0.0514809223467153	0.858190477116101
ENSG00000104093.15	DMXL2	554.272058272763	-0.0164765639845218	0.0924220449452311	0.0516087211750912	0.858190477116101
ENSG00000110944.9	IL23A	6.9183882991561	0.0708855019153607	0.353967771935667	0.0514040970605083	0.858190477116101
ENSG00000138760.12	SCARB2	10932.5814705375	0.0131542899744684	0.076837463230638	0.0515982711073293	0.858190477116101
ENSG00000198919.14	DZIP3	440.811449170928	-0.00987148470045027	0.0605923134327203	0.0515933139113075	0.858190477116101
ENSG00000223891.8	OSER1-DT	206.31972398978	-0.0242896283592405	0.127433870462381	0.051556674733117	0.858190477116101
ENSG00000259802.4	MARCHF6-DT	23.1832512940641	-0.0448289779389012	0.220356432737476	0.0513951863038598	0.858190477116101
ENSG00000014824.15	SLC30A9	1271.66809349929	-0.00530340604589134	0.0350096580279152	0.0519396086446352	0.862306284673419
ENSG00000076067.15	RBMS2	2648.26462042686	0.0175055343753916	0.0973878877980128	0.0521516030821648	0.862306284673419
ENSG00000125901.7	MRPS26	435.708768698663	-0.00894442780395723	0.0558796841090909	0.0519901411596377	0.862306284673419
ENSG00000141505.13	ASGR1	45.0773776047191	0.041287152235318	0.204668405028963	0.0521651025853179	0.862306284673419
ENSG00000152942.20	RAD17	495.549250192561	-0.0107543180361066	0.0652179275376596	0.0520530808457624	0.862306284673419
ENSG00000158445.10	KCNB1	15.2213535029085	0.0599806033744065	0.29788525121315	0.0522074544583579	0.862306284673419
ENSG00000176953.14	NFATC2IP	833.901327714213	0.0103714427105379	0.0633417443814413	0.0522466390703722	0.862306284673419
ENSG00000254139.3	LINC03018	10.2394078156787	0.0960589524178544	0.51893902348341	0.0522490823970682	0.862306284673419
ENSG00000259248.8	USP3-AS1	11.8823836916024	-0.0606299172231124	0.300816797458331	0.0520079568872246	0.862306284673419
ENSG00000132305.23	IMMT	1432.5813539699	-0.00437340079895446	0.0288247069359111	0.052343989997061	0.862431628350241
ENSG00000181004.10	BBS12	113.48392310477	-0.02498640778574	0.131014997237394	0.0523023062777212	0.862431628350241
ENSG00000234807.10	JUN-DT	66.700555613234	0.0264168924340481	0.137498887820954	0.052494521384315	0.864191058289285
ENSG00000230091.7	TMEM254-AS1	22.703937949599	-0.0405948856641003	0.201908695725162	0.052542586225486	0.864262107314301
ENSG00000140650.14	PMM2	947.51570764579	0.00841476580493794	0.0532283036415956	0.05263902815628	0.864702179509523
ENSG00000159860.8	TCAF2P1	7.25730792715345	0.0971548769596193	0.556393207203109	0.0526568829131843	0.864702179509523
ENSG00000144827.10	ABHD10	411.086010288811	-0.0115663000691506	0.0695068779375528	0.0527833635659583	0.866059258509557
ENSG00000163904.14	SENP2	688.931407218929	-0.0069034443985818	0.0448994106820506	0.0529385569115679	0.86788480646309
ENSG00000227199.1	ST7-AS1	48.4771078110086	0.0307181934522816	0.157312916830616	0.0532488966024954	0.872248716734906
ENSG00000089094.21	KDM2B	559.519894405798	-0.010537785599293	0.0645338292514507	0.0533898990751231	0.873110477010809
ENSG00000241106.9	HLA-DOB	42.4343749744442	0.0685631706306702	0.346876635242016	0.0533609560678692	0.873110477010809
ENSG00000126062.5	TMEM115	1926.66311178179	-0.00462018866624048	0.0308179780933358	0.0535948784745183	0.875248085865574
ENSG00000134575.14	ACP2	1225.93819838273	0.0128774133128011	0.0762598839512333	0.0537161008822059	0.875248085865574
ENSG00000179583.22	CIITA	93.2204924256721	0.0557878955915323	0.279121741950537	0.0536268715364271	0.875248085865574
ENSG00000235257.12	ITGA9-AS1	85.8530994447864	-0.022547684173688	0.1210117271446	0.0537050058568016	0.875248085865574
ENSG00000254910.2	ENSG00000254910	67.8727780008098	0.0289670241610938	0.149839825805178	0.0537421375932645	0.875248085865574
ENSG00000111269.4	CREBL2	1394.73686835042	-0.00706577294694396	0.0461162569734856	0.0541572213672034	0.879832161273934
ENSG00000197713.16	RPE	833.791353377104	0.00753533362617129	0.0487700212929262	0.0541267088082418	0.879832161273934
ENSG00000279718.1	SNX18P12	4.28889780970558	-0.0883154265560086	0.468368812244339	0.054103402840561	0.879832161273934
ENSG00000230630.6	DNM3OS	152.23872331334	0.0319467594416064	0.16374013894165	0.0542199968949375	0.880128215825382
ENSG00000111737.13	RAB35	1264.82161071926	0.00958154186059764	0.0598610035425425	0.0542715750108877	0.880242171050974
ENSG00000028116.19	VRK2	589.006410981773	0.00993893327161217	0.0617612398269695	0.0544135778197665	0.880972085496081
ENSG00000077150.22	NFKB2	1337.69272286246	0.0347749056905825	0.177048216840336	0.0545395525467834	0.880972085496081
ENSG00000198087.8	CD2AP	766.494020802085	0.0186745667327339	0.103861719819122	0.0545071203801794	0.880972085496081
ENSG00000249740.5	OSMR-DT	29.655542193962	0.0308847628901646	0.159127870588202	0.0544767642687143	0.880972085496081
ENSG00000289757.1	ENSG00000289757	4.07439038828294	0.0913635147999798	0.564882419135576	0.054440701307476	0.880972085496081
ENSG00000100490.11	CDKL1	306.559096134964	0.0387231434792683	0.195902710906059	0.054828045321011	0.883020473240619
ENSG00000106829.22	TLE4	922.916271895131	0.0291566272021981	0.151520901631107	0.0547755855672128	0.883020473240619
ENSG00000176788.10	BASP1	4015.43305988272	-0.00566220810495219	0.0378790082016446	0.0547751178510079	0.883020473240619
ENSG00000196421.9	C20orf204	13.7417280346365	0.0579864889303093	0.293292894011975	0.0548451592339276	0.883020473240619
ENSG00000100099.23	HPS4	751.389326385703	-0.00628896548240872	0.0418071363589858	0.055226670417905	0.885222982928485
ENSG00000110693.20	SOX6	106.304794845742	-0.026951749779834	0.142031345217262	0.0554622977707803	0.885222982928485
ENSG00000114933.17	INO80D	309.28532000801	0.0162772725897541	0.0930985913779825	0.0553199488863632	0.885222982928485
ENSG00000130227.18	XPO7	1596.54686740884	-0.00825336675809764	0.0530858095287378	0.055508353184032	0.885222982928485
ENSG00000149929.17	HIRIP3	259.207152169182	-0.0132580283750464	0.0787923709124539	0.0556541100884424	0.885222982928485
ENSG00000155066.17	PROM2	30.6596249978993	0.0461598977786104	0.233289813480267	0.0555554733927099	0.885222982928485
ENSG00000163697.19	APBB2	1005.99863187747	0.0236864153227794	0.127301222125191	0.0556019851320653	0.885222982928485
ENSG00000166164.17	BRD7	1123.67278289818	0.0120392335455747	0.0726969471987909	0.0553685705358811	0.885222982928485
ENSG00000169220.19	RGS14	78.9734363933469	-0.0303679441997887	0.157451126146023	0.0552778226020228	0.885222982928485
ENSG00000185338.8	SOCS1	592.485426602492	0.0398285522047858	0.201944042324181	0.0554410317013641	0.885222982928485
ENSG00000231187.4	SYT15-AS1	55.1703807690501	0.0481411387321415	0.243464683469007	0.0556435109853789	0.885222982928485
ENSG00000236861.7	BET1-AS1	23.1547401238585	0.0735157464639998	0.381187994764959	0.0555199967224712	0.885222982928485
ENSG00000268812.3	LIF-AS2	35.2250319453886	0.0496513692043792	0.25107577381493	0.0555735444035148	0.885222982928485
ENSG00000280206.1	ENSG00000280206	27.541517203034	-0.0317195360749706	0.16395136349473	0.0556168874213652	0.885222982928485
ENSG00000305971.1	ENSG00000305971	22.4158967151895	0.0649909503729603	0.332521832692133	0.0553676209177299	0.885222982928485
ENSG00000186976.16	EFCAB6	25.6415615343789	-0.0451627773716074	0.228604666104709	0.055764721921436	0.886268770360393
ENSG00000260360.3	ENSG00000260360	7.45886459521666	0.049118195530847	0.249005869508312	0.0559635785011839	0.888714222902644
ENSG00000155761.14	SPAG17	4.88414270898714	0.0926518091567125	0.548655559467383	0.0560653265734262	0.889614880689184
ENSG00000185798.9	WDR53	141.08362592863	-0.0144898784800827	0.0850248996329332	0.0563874553356635	0.893291243108285
ENSG00000205364.5	MT1M	220.259483790056	0.0561190702454982	0.28652101801543	0.0563575644744301	0.893291243108285
ENSG00000112081.19	SRSF3	2544.51622001185	0.00708563568507265	0.04679195538824	0.0566148560204561	0.896175064650729
ENSG00000158315.12	RHBDL2	53.5306605944508	0.0379728454381002	0.194560726390518	0.0567496339294792	0.896871214621489
ENSG00000235298.2	HNRNPK-AS1	3.345292000417	-0.0922908228718963	0.528331851132494	0.056708887142123	0.896871214621489
ENSG00000179627.11	ZBTB42	128.362101268253	0.0288520487439143	0.151786311277394	0.056885235557096	0.89829562624335
ENSG00000164414.20	SLC35A1	467.890761552468	-0.00999047196162249	0.0627452831147479	0.0569589215274402	0.898740810522828
ENSG00000245694.13	CRNDE	36.1913635158092	-0.0545723933641926	0.279967675185311	0.0572191962818408	0.90212707306286
ENSG00000182979.19	MTA1	1418.30602990136	-0.00837725796863238	0.0542373311343247	0.0574230425154034	0.902979625106878
ENSG00000204241.10	LINC02731	10.421741474212	0.066493591402301	0.346285657775122	0.0574419954528304	0.902979625106878
ENSG00000230148.9	HOXB-AS1	167.63565738057	0.0274649452914212	0.145817295571209	0.0574561067456009	0.902979625106878
ENSG00000279118.1	ENSG00000279118	37.6575927202191	0.0275340546300652	0.146091253475613	0.0573943026725633	0.902979625106878
ENSG00000260296.1	ENSG00000260296	5.14503284768304	-0.0652815364099188	0.340095170443965	0.057711929233983	0.90627914309804
ENSG00000091128.13	LAMB4	13.41680810107	-0.0607754191492047	0.315076238565862	0.0578166659718387	0.907202729367493
ENSG00000203644.3	ENSG00000203644	17.9719280628522	-0.046531714842992	0.238795343433992	0.0578733364394211	0.907371239175209
ENSG00000135655.17	USP15	1018.33565029278	0.0174519787994135	0.0997872418270553	0.0580344576025004	0.90880983632107
ENSG00000137571.12	SLCO5A1	6.66404087461374	0.0817643674202075	0.441326917612489	0.0580571001486808	0.90880983632107
ENSG00000090061.18	CCNK	1089.56401445312	0.00730985432055013	0.048459205021767	0.0583060900039638	0.909453218195443
ENSG00000104231.12	ZFAND1	222.2704546972	-0.0201486935557375	0.112559294173421	0.0583361851246639	0.909453218195443
ENSG00000106100.12	NOD1	158.781701853177	0.0274891830938391	0.14656877253578	0.0583415536067689	0.909453218195443
ENSG00000135378.5	PRRG4	30.9889079290595	0.0579933975660531	0.300923145690289	0.0583744206870069	0.909453218195443
ENSG00000146834.16	MEPCE	1293.25762917865	-0.00765588716044147	0.0504050781384448	0.0581996661505278	0.909453218195443
ENSG00000289334.1	ENSG00000289334	5.32720604639172	-0.0577774668914809	0.299363531341847	0.0581991708526812	0.909453218195443
ENSG00000168497.6	CAVIN2	1149.2728947289	0.0191529315946815	0.107973233776358	0.058464707306449	0.910142074735146
ENSG00000213780.12	GTF2H4	307.135904414157	-0.00828458886872054	0.0539976168401196	0.0585425488346241	0.91063626159685
ENSG00000134255.17	CEPT1	660.66508609206	-0.00921560739295447	0.0590977843709952	0.0586705540599706	0.911430202130846
ENSG00000167113.12	COQ4	680.040949428099	0.00979576953448481	0.0621914597938179	0.0586858626732694	0.911430202130846
ENSG00000307069.1	ENSG00000307069	12.3369851362911	-0.055069181298586	0.285738486005944	0.0587842089013124	0.912240413861294
ENSG00000011422.13	PLAUR	1130.88606926864	0.019427510626392	0.109574148940189	0.0591240909957065	0.913210647083801
ENSG00000157470.13	FAM81A	12.0030014209515	0.0751129804239732	0.401996901609245	0.0590621732913636	0.913210647083801
ENSG00000269821.2	KCNQ1OT1	106.926741314625	0.0507971270531601	0.262888073001679	0.0588946453520203	0.913210647083801
ENSG00000273344.3	PAXIP1-DT	79.7208936918198	-0.017875937388639	0.102191030700832	0.0589527458813849	0.913210647083801
ENSG00000283041.1	ENSG00000283041	24.8942937965535	0.032740453581119	0.17187221345727	0.0590969830919132	0.913210647083801
ENSG00000286340.4	ENSG00000286340	15.6549857008808	-0.060489623629482	0.316236286960965	0.0590338837067118	0.913210647083801
ENSG00000034677.14	RNF19A	622.958567058523	0.0110291062617675	0.0687707905141149	0.0592257080468823	0.913267106389104
ENSG00000236859.9	NIFK-AS1	90.3922484973893	-0.0180534994761221	0.103169163792883	0.0592664353526111	0.913267106389104
ENSG00000253738.4	OTUD6B-AS1	338.340931346588	-0.0124945502342	0.07621731172669	0.0592474428603615	0.913267106389104
ENSG00000120093.13	HOXB3	1103.95319190373	0.015329749362997	0.090251558847595	0.0595089810477818	0.9159525566926
ENSG00000134463.16	ECHDC3	72.279063775937	-0.0183043365952136	0.104474364051116	0.0595334387645304	0.9159525566926
ENSG00000004961.16	HCCS	429.116771376824	0.0106734117903842	0.0670367346552935	0.0595944118407567	0.916177125225019
ENSG00000112406.6	HECA	728.0570117587	-0.00738597871518747	0.0492256434782486	0.0597980782118871	0.917604652411529
ENSG00000133627.19	ACTR3B	81.9938765480988	-0.0322454179519056	0.170161835934216	0.059826615657102	0.917604652411529
ENSG00000179965.13	ZNF771	329.798841107167	-0.0144758112328379	0.0862107446021245	0.0598139796206287	0.917604652411529
ENSG00000014914.22	MTMR11	638.706140308475	0.0115237577386353	0.071538603020877	0.060012800242545	0.91848104831005
ENSG00000101298.16	SNPH	1030.03317987143	0.0102487972386959	0.0649408811036085	0.0600359482381624	0.91848104831005
ENSG00000148426.14	PROSER2	57.9767953022493	-0.02348971505633	0.129171756511877	0.0602398379182863	0.91848104831005
ENSG00000157259.8	GATAD1	797.181952361595	-0.0057407272531681	0.039438056180481	0.0600956879037585	0.91848104831005
ENSG00000168280.18	KIF5C	45.9856429469185	0.0760372196185991	0.411679504196149	0.0602196773384072	0.91848104831005
ENSG00000181026.16	AEN	1277.70887278382	0.00818782660116591	0.0538508077891902	0.0602000321129197	0.91848104831005
ENSG00000277067.5	ENSG00000277067	6.59918020128549	-0.0880985786517082	0.510093485094508	0.0602557043082675	0.91848104831005
ENSG00000297076.1	ENSG00000297076	164.889638526913	-0.0272323793506948	0.14669957377248	0.0602130644091789	0.91848104831005
ENSG00000160216.21	AGPAT3	2921.01529442394	0.00848939059466267	0.0556182130954785	0.0606015273011844	0.921137123172367
ENSG00000257950.3	P2RX5-TAX1BP3	17.7736074029331	0.0505038083601047	0.264142045192827	0.0605169143505106	0.921137123172367
ENSG00000273361.2	ENSG00000273361	20.0830797109781	0.0413818503415316	0.216215990372008	0.0606164646987637	0.921137123172367
ENSG00000286207.2	ENSG00000286207	13.6738940664709	0.0416203960092539	0.217418839445103	0.0606014954259384	0.921137123172367
ENSG00000141971.15	MVB12A	676.835059926688	0.0119764787586994	0.0740767174931747	0.0607788103905223	0.921138170009741
ENSG00000152503.11	TRIM36	34.1732873258969	0.052739745876769	0.276595404393998	0.0606706481989798	0.921138170009741
ENSG00000164463.13	CREBRF	1038.40779490246	0.0112190307226174	0.0701907904628749	0.0607574232306494	0.921138170009741
ENSG00000234362.7	LINC01914	30.8816971219286	0.0454700179342534	0.237781558856356	0.0608496741008712	0.921138170009741
ENSG00000306723.1	ENSG00000306723	30.8326647809019	0.0496970795289893	0.260337964624965	0.0608436761083444	0.921138170009741
ENSG00000286044.2	ENSG00000286044	6.9261103618795	0.087513238430345	0.510219355466739	0.0609426538367075	0.921141068884097
ENSG00000289716.1	XNDC1N-ZNF705EP-ALG1L9P	5.14353003787028	-0.0878370865638326	0.51958570489026	0.0609431220972673	0.921141068884097
ENSG00000112699.12	GMDS	273.174931067827	-0.0125447548456755	0.0770484326822174	0.0610798879499207	0.921797697823288
ENSG00000150907.11	FOXO1	107.049019305087	0.04136748852832	0.216689277913524	0.061041580050604	0.921797697823288
ENSG00000101945.18	SUV39H1	118.189664760387	-0.0159028463832474	0.093668583253824	0.061188047659175	0.922021267358506
ENSG00000289909.2	ENSG00000289909	71.7081639207687	-0.0223674922712922	0.124431136745547	0.0611728426795489	0.922021267358506
ENSG00000103091.16	WDR59	803.767478245923	-0.00931224852247158	0.060316303160267	0.0614392019687435	0.923692111790356
ENSG00000244625.8	MIATNB	93.1917594767829	-0.0212647096654047	0.119332390538725	0.0613644283536015	0.923692111790356
ENSG00000272990.1	ENSG00000272990	18.4296688834065	-0.0415175655007187	0.217917850647469	0.0613954266747578	0.923692111790356
ENSG00000065413.21	ANKRD44	132.551036485323	-0.0260800283821339	0.142155632319229	0.0615263695531617	0.924299186709284
ENSG00000232160.8	RAP2C-AS1	40.5093775390504	-0.0397534800364092	0.209111237389371	0.0615970436577746	0.924657748829284
ENSG00000140463.16	BBS4	596.278134257198	-0.00938933051077988	0.0608031745837604	0.0617224017531464	0.925133571042039
ENSG00000160013.11	PTGIR	1062.83683453915	0.0423759577632263	0.222733928075784	0.0616755723652717	0.925133571042039
ENSG00000107902.15	LHPP	315.318161472816	-0.00740610495065657	0.0497853381287862	0.0618497535391043	0.925193819036736
ENSG00000158089.16	GALNT14	8.03389093092669	0.0653337530253504	0.350817516777357	0.0618669215361948	0.925193819036736
ENSG00000159592.12	GPBP1L1	1447.03433740605	-0.00434043935688531	0.0303997034330267	0.0618550102425925	0.925193819036736
ENSG00000080298.17	RFX3	77.3525198800168	0.0434312780608562	0.228844956457757	0.0621101119798349	0.928128034918033
ENSG00000255330.9	ENSG00000255330	133.322695552404	0.0428051192303889	0.225638395735605	0.062170771228408	0.928332264260923
ENSG00000177721.5	ANXA2R	32.0176179364501	0.045481215767596	0.240065486840745	0.0623553465274322	0.928981802903034
ENSG00000189050.17	RNFT1	128.73038659374	-0.0176956434292287	0.102777220176447	0.0623070084187086	0.928981802903034
ENSG00000274270.2	ENSG00000274270	5.60886375826931	-0.0653814928071405	0.352204107791381	0.0623099298133885	0.928981802903034
ENSG00000102547.20	CAB39L	737.242155766607	0.011386290247565	0.0716068161562009	0.0626877129864141	0.930120450049616
ENSG00000142657.22	PGD	7360.73833456928	-0.0106681495254274	0.0678108080064375	0.0625025806836159	0.930120450049616
ENSG00000165527.9	ARF6	2953.36174532888	0.00732373331728028	0.0494680637547702	0.0626031190623184	0.930120450049616
ENSG00000179387.11	ELMOD2	611.360120253226	-0.0081217934657686	0.0540529611365147	0.0627142718028898	0.930120450049616
ENSG00000184182.20	UBE2F	1002.80783308165	0.00981733823795144	0.0633150630543074	0.0625590195013631	0.930120450049616
ENSG00000305816.1	ENSG00000305816	4.15860053379506	0.0852636551921797	0.531415798393858	0.0627026785244604	0.930120450049616
ENSG00000235888.6	LINC02940	15.292233058686	0.0634525580162338	0.341958218668687	0.0627992583330046	0.930682181821836
ENSG00000100908.15	EMC9	242.644067689916	0.0227863385924665	0.127343844206674	0.0628636600514549	0.930938234120308
ENSG00000137764.21	MAP2K5	426.424842202986	-0.0125894394251717	0.0778763047331387	0.0630209764818695	0.932224746216053
ENSG00000288966.2	ENSG00000288966	14.4616921806513	0.036675854689242	0.19509820494936	0.0630449132343532	0.932224746216053
ENSG00000176871.10	WSB2	1846.79797475842	0.00963927030767533	0.06252402260553	0.0632174154174983	0.933378207453422
ENSG00000228037.2	ENSG00000228037	6.03828173642408	0.0620478443975863	0.334584585894427	0.0631877764857169	0.933378207453422
ENSG00000125843.13	AP5S1	427.771695882561	-0.006137421483424	0.042520789511777	0.0633111310770814	0.933947675730231
ENSG00000146776.15	ATXN7L1	361.83410343858	0.0149059072929464	0.0895859529272953	0.0633505383689451	0.933947675730231
ENSG00000122687.20	MRM2	427.069471516687	-0.0072548903166046	0.0492708562469455	0.0635812461955747	0.936424318586812
ENSG00000165898.15	ISCA2	214.666217559137	-0.0107735184410122	0.0686768319503999	0.0636591485633154	0.936424318586812
ENSG00000196935.11	SRGAP1	1212.43323293949	0.00910259577560085	0.0597157896008449	0.0636607370216193	0.936424318586812
ENSG00000105821.16	DNAJC2	423.572597491941	-0.00581375444181202	0.0405802442282165	0.0637232294288357	0.936646128993042
ENSG00000147606.10	SLC26A7	7.43042084682061	0.0698969702525369	0.384017422649339	0.0638996015895376	0.938540244908042
ENSG00000155729.14	KCTD18	435.778994785131	-0.00776385831335019	0.0523024625672082	0.0640064100067731	0.938713162348777
ENSG00000242759.10	LINC00882	16.8867236039859	-0.0526094727396209	0.281873679233295	0.0639760247297136	0.938713162348777
ENSG00000132952.13	USPL1	300.480464394254	0.0130428430018115	0.0805335536718553	0.0641683252581902	0.940389662815689
ENSG00000188611.17	ASAH2	44.5097131873014	0.0520196997997531	0.279136112226743	0.0643057824935527	0.941705510126118
ENSG00000167723.16	TRPV3	34.3915564292707	-0.0320346193994499	0.173099716270615	0.0643627517161442	0.94184160011291
ENSG00000154645.14	CHODL	3.12234128314367	0.0814566949882983	0.469249490923458	0.0645080380024557	0.943268905061816
ENSG00000148411.9	NACC2	1610.46898042393	-0.00733090017069017	0.0499158425424106	0.0645609663839847	0.943344593872499
ENSG00000111647.14	BLTP3B	914.944323724156	-0.0123013514675636	0.0768832567434436	0.0646098241584428	0.943360736326709
ENSG00000162961.15	DPY30	442.162063590727	-0.00882500506824283	0.0584204620658499	0.0646593984607896	0.943387309152806
ENSG00000153147.7	SMARCA5	2846.56698633034	0.010052588002241	0.0651315179123154	0.0647515588438959	0.944034719528534
ENSG00000135476.13	ESPL1	98.699646292234	0.0316156511311161	0.171442347149066	0.064859895798159	0.944220516943722
ENSG00000198783.6	ZNF830	226.909511191288	-0.00846973298964272	0.0564792853285414	0.0648272704958335	0.944220516943722
ENSG00000162267.15	ITIH3	9.09550413697431	0.0710979025426196	0.395164927806856	0.0650945032145648	0.944373714908376
ENSG00000163701.20	IL17RE	87.9568572029447	0.0299136366370911	0.163265599982154	0.0651684536542015	0.944373714908376
ENSG00000166710.24	B2M	42438.4632636543	0.0138420049589119	0.0848797243626901	0.0651276507951684	0.944373714908376
ENSG00000198805.13	PNP	397.360985192007	0.0280496781916473	0.154135695196497	0.0651978945445026	0.944373714908376
ENSG00000224086.7	PPM1F-AS1	129.857187363221	-0.028674161505462	0.157090661427129	0.0650582869580818	0.944373714908376
ENSG00000228486.11	C2orf92	27.3355299396221	-0.0436143872431336	0.233977142123919	0.0651403642207015	0.944373714908376
ENSG00000260018.3	MBTPS1-DT	32.2333472895744	0.0295705805894661	0.161602894016677	0.0652050492095684	0.944373714908376
ENSG00000166532.17	RIMKLB	431.298851502548	0.0198121591205873	0.114321601920057	0.0653245801159937	0.945411780360041
ENSG00000140830.11	TXNL4B	243.407813712536	0.00692623326808618	0.0476983347323615	0.0653946925473046	0.945733639291363
ENSG00000175643.10	RMI2	240.684146549991	0.020015723934796	0.115414304969969	0.0655538437059291	0.945967621306835
ENSG00000248309.10	MEF2C-AS1	9.29091028567773	0.0588393164043923	0.320856472624023	0.0655545266296663	0.945967621306835
ENSG00000280038.1	DNM1P41	12.1810166875107	0.0457002824401474	0.245876412600707	0.0655091302730789	0.945967621306835
ENSG00000255850.3	RXYLT1-AS1	6.19713623681785	-0.048069704592171	0.259185589067891	0.0656300392660827	0.946366004161653
ENSG00000121236.22	TRIM6	194.039105729791	0.0190121045944913	0.11065373465561	0.0658038154585522	0.948179704145659
ENSG00000106591.5	MRPL32	588.217298001495	0.00612756009829792	0.0429818823412162	0.0661204912385169	0.948643335611254
ENSG00000152558.16	TMEM123	4918.54424673726	0.0127821220254961	0.0797891801551519	0.0660779776654552	0.948643335611254
ENSG00000162437.16	RAVER2	201.418023816493	-0.0135833752670029	0.0838320942541758	0.0659362796890981	0.948643335611254
ENSG00000163170.13	BOLA3	184.366649170312	0.0146023661897529	0.0889913214829556	0.0659970604189624	0.948643335611254
ENSG00000280063.1	ENSG00000280063	14.6085493738942	0.0492912910338027	0.266447054895209	0.0658897501293392	0.948643335611254
ENSG00000290391.2	ENSG00000290391	18.147118893552	0.0486891075661622	0.510202743289878	0.0661241140539963	0.948643335611254
ENSG00000072786.14	STK10	1108.36080509771	0.00962847843267396	0.0631957760616971	0.0662016288328846	0.949066166613668
ENSG00000092201.11	SUPT16H	2074.11779981846	-0.00315602491120974	0.0216419267825713	0.0664673886901838	0.949450808422959
ENSG00000138002.17	IFT172	493.354422832767	-0.0181181655978534	0.106537908655724	0.0663851690549472	0.949450808422959
ENSG00000145723.18	GIN1	101.589375630788	0.0225922758828166	0.128265618724825	0.0662794868243447	0.949450808422959
ENSG00000279059.1	ENSG00000279059	41.810844933053	-0.0215646580577796	0.123311555124378	0.0663464366297152	0.949450808422959
ENSG00000290556.2	ENSG00000290556	15.5453467820751	0.0653061094738731	0.362054048675222	0.0664687657832929	0.949450808422959
ENSG00000173530.7	TNFRSF10D	2016.18633419943	-0.0411814913193932	0.222755485400328	0.066609285371706	0.950770543726916
ENSG00000106605.12	BLVRA	2179.57667771091	0.00971606233063061	0.0639241235431212	0.067248016940975	0.95719111926569
ENSG00000136244.13	IL6	975.197084526047	0.0606263599381666	0.334998313104076	0.0671816199207931	0.95719111926569
ENSG00000148677.8	ANKRD1	12.5138678325249	0.0659326867974409	0.367795956710173	0.0671955638124826	0.95719111926569
ENSG00000155324.11	GRAMD2B	371.050198011278	0.0144792473808714	0.0887929465297123	0.0672529118471667	0.95719111926569
ENSG00000164808.18	SPIDR	911.595590505783	0.0171694596591086	0.102332923807992	0.0675419468724007	0.960612786511358
ENSG00000168899.6	VAMP5	3477.19128260559	0.0193579240906275	0.113227875578678	0.0678060073135981	0.963674585956928
ENSG00000105784.17	RUNDC3B	20.5056449624347	-0.0448157126943848	0.24473247156532	0.068137761262889	0.966155471565252
ENSG00000145780.9	FEM1C	862.327542923407	0.018475826384166	0.109029333969279	0.06813939429864	0.966155471565252
ENSG00000175518.8	UBQLNL	22.9361474456631	0.0498133650414585	0.272978163983964	0.0680812575595183	0.966155471565252
ENSG00000198324.15	PHETA1	375.558260607614	-0.0113550057551057	0.0729541248480417	0.0681761947538325	0.966155471565252
ENSG00000189369.9	GSPT2	377.283307548915	-0.00330469705232572	0.0233127221447256	0.0683518752188409	0.967950749066811
ENSG00000175564.14	UCP3	20.5242101683148	0.0309052184078554	0.170926768842364	0.068579240296922	0.969754579295133
ENSG00000185650.11	ZFP36L1	5391.93352660954	0.0100093457744525	0.0658466410727292	0.0686006110377985	0.969754579295133
ENSG00000198081.12	ZBTB14	224.93630210609	-0.0151592411849514	0.0926920236753322	0.0686383759450814	0.969754579295133
ENSG00000279069.2	ENSG00000279069	36.7755528158733	-0.0418327503185076	0.228898402865584	0.0686756090323407	0.969754579295133
ENSG00000291093.2	SVIL-AS1	972.361143498514	0.00680238040235763	0.0476095936655602	0.0688162879982621	0.971046978146905
ENSG00000105327.19	BBC3	837.10393216796	0.0162738055750863	0.0984129748337942	0.0689716476200705	0.971158160181392
ENSG00000142784.17	WDTC1	1475.0602844703	-0.00560180381283231	0.0401382130210362	0.0688896869321819	0.971158160181392
ENSG00000166704.14	ZNF606	202.897445562397	-0.0182113472491895	0.108056991047486	0.0689491883175928	0.971158160181392
ENSG00000181634.8	TNFSF15	513.462568718189	0.0447436481276306	0.245650785165557	0.0690845473760074	0.972055009553437
ENSG00000078814.20	MYH7B	17.5991524072992	0.0572998113333413	0.319041722939909	0.069184769678499	0.972772330959963
ENSG00000164597.16	COG5	1002.10031317869	0.00677017763195317	0.0475699401293282	0.0696551878747941	0.976606271445392
ENSG00000167711.15	SERPINF2	20.1032798095691	0.0297948008853965	0.166048979846431	0.0695743897323526	0.976606271445392
ENSG00000272823.1	ENSG00000272823	9.75386812685557	-0.05786705800842	0.323164212743418	0.0695298888999268	0.976606271445392
ENSG00000290576.2	ENSG00000290576	17.0539461511264	0.0458975337439931	0.252955452411224	0.0696307054639778	0.976606271445392
ENSG00000230537.3	LINC02937	15.9633246592509	-0.0495218233570812	0.273977458148808	0.0697439174686344	0.977156801129696
ENSG00000122966.19	CIT	301.847655878275	-0.0266814821199717	0.150484231108901	0.0698052321179281	0.97732272182117
ENSG00000134107.6	BHLHE40	832.753708616248	0.019933418381519	0.116991097990375	0.0698775844632754	0.9776428336204
ENSG00000118412.13	CASP8AP2	289.567732385131	0.0132521427189376	0.0834196816242496	0.0701104092983011	0.980206040826566
ENSG00000285554.2	LINC02988	4.54514058743477	0.0699778880030601	0.403170513260603	0.070343898829543	0.982774909036508
ENSG00000107443.17	CCNJ	149.672789141101	0.0226590815468447	0.130816234208041	0.0704948215923497	0.982800475321143
ENSG00000107742.15	SPOCK2	29.41394974329	0.0484996191459689	0.269536355759863	0.070700564934509	0.982800475321143
ENSG00000111837.12	MAK	5.12981137202048	0.0583455750303812	0.328077641117487	0.0705174114687745	0.982800475321143
ENSG00000146021.16	KLHL3	82.0145468353177	-0.0279192946712878	0.157282516872506	0.0706366298474808	0.982800475321143
ENSG00000149798.6	CDC42EP2	1239.74106832297	0.0158457277615164	0.0969751038409044	0.0709831230291664	0.982800475321143
ENSG00000150764.15	DIXDC1	847.825176530886	-0.00994463720418489	0.0660443489272747	0.0709229139875031	0.982800475321143
ENSG00000155158.21	TTC39B	438.18472491081	0.0219276219644669	0.127338969055736	0.0708136853506739	0.982800475321143
ENSG00000172732.13	MUS81	535.151385184577	-0.00581071473526856	0.0418130595104079	0.0708649059702584	0.982800475321143
ENSG00000203930.15	LINC00632	134.187816373647	0.0307903395667885	0.172069784459657	0.0707532747948451	0.982800475321143
ENSG00000229271.4	ENSG00000229271	5.40518350041541	0.0775693265655664	0.514348666424241	0.0707288014063748	0.982800475321143
ENSG00000246250.4	ENSG00000246250	8.22905593821161	0.0634087814551597	0.36091752883046	0.0709905824568367	0.982800475321143
ENSG00000270659.3	ENSG00000270659	9.33838241040848	0.0526989638479666	0.294776442395795	0.0709924716923954	0.982800475321143
ENSG00000289791.1	ENSG00000289791	8.51430908402543	0.0748280635709456	0.518777451885051	0.0708536333675845	0.982800475321143
ENSG00000177943.15	MAMDC4	156.189382411879	0.0278776386024417	0.157404145188541	0.0711228089245902	0.983226795175143
ENSG00000230869.1	AGAP10P	6.48877615452126	-0.0644920382331746	0.368149181749424	0.0710795846159622	0.983226795175143
ENSG00000142627.14	EPHA2	729.286898976845	0.0265468195542701	0.15082146723079	0.0713855686111672	0.983545399202387
ENSG00000158480.12	SPATA2	244.790416027716	0.00786994316406272	0.0544775840069391	0.0716282701170508	0.983545399202387
ENSG00000159873.11	CCDC117	488.259904501366	0.018182393689394	0.108901087384765	0.0713838163292502	0.983545399202387
ENSG00000163964.18	PIGX	277.187568720261	-0.0165340157536769	0.100615527388722	0.0714202229867559	0.983545399202387
ENSG00000169914.7	OTUD3	170.403280019916	-0.029650244349656	0.166619143953976	0.0713165229561294	0.983545399202387
ENSG00000196482.18	ESRRG	8.22246512587016	-0.0709888574102512	0.414274360323411	0.0715771925778952	0.983545399202387
ENSG00000260751.2	ENSG00000260751	16.5347546440781	0.0263318497122301	0.149795001695223	0.0714832393069675	0.983545399202387
ENSG00000267057.7	LINC01905	5.78857598402504	0.0783680525062497	0.500872374781212	0.0715755747829762	0.983545399202387
ENSG00000284969.1	ENSG00000284969	232.933185081879	0.0393735326523783	0.21887918757773	0.0716437271299537	0.983545399202387
ENSG00000310534.1	ENSG00000310534	14.2613588031811	0.047052880937119	0.262147607886126	0.0713775085862182	0.983545399202387
ENSG00000266976.3	ERVE-5	2.14606250034661	0.0742218955088767	0.51635518588847	0.0718459755081073	0.985636976501846
ENSG00000147592.10	LACTB2	217.916477665035	-0.00483064917933668	0.0355085049437389	0.072071689718193	0.986064169891536
ENSG00000163683.13	SMIM14	2497.30361060011	0.0127929143220575	0.0815987528457035	0.0720767735420591	0.986064169891536
ENSG00000205707.12	ETFRF1	299.012813377898	-0.009897729815016	0.0660468709454599	0.0720452933133955	0.986064169891536
ENSG00000248690.9	HAS2-AS1	38.0234270653287	0.0271560931483269	0.154322782676334	0.0720106891992219	0.986064169891536
ENSG00000198517.11	MAFK	1823.30464656263	0.00978844308900853	0.0654825389477011	0.0722176119086097	0.987307213324972
ENSG00000141298.19	SSH2	1129.41340246554	-0.0109550197940406	0.0719015139442983	0.0723906270134253	0.988988130463497
ENSG00000163877.11	SNIP1	396.533255605208	0.0165874080684812	0.101329616850685	0.0726426148546138	0.991572584921616
ENSG00000266378.1	ENSG00000266378	30.1359285795493	0.0591549598049155	0.337532426821015	0.0726801874445204	0.991572584921616
ENSG00000090339.10	ICAM1	1180.34251473753	0.040860948751321	0.228534397953736	0.0727784054000457	0.992227328280126
ENSG00000261553.5	ENSG00000261553	20.0146024145313	-0.0645090705821368	0.37254482981881	0.0728392990102654	0.992372656515719
ENSG00000101898.8	MCTS2	99.0033614340164	-0.0249829488396774	0.143825616589708	0.0729163517209246	0.992737786524373
ENSG00000171223.6	JUNB	2285.25601325766	0.0213163903200967	0.125363998680065	0.0730397422020846	0.993732856199849
ENSG00000066855.17	MTFR1	456.081724412689	-0.00786485436343303	0.0547577025268602	0.073215015366536	0.994747337390591
ENSG00000272217.2	ENSG00000272217	16.4938364466943	0.0454909523442415	0.255636000033437	0.0731702727847066	0.994747337390591
ENSG00000127423.11	AUNIP	11.0670367291922	-0.0571072462091336	0.325858759462824	0.0732695729568448	0.994804408084172
ENSG00000285831.2	ENSG00000285831	5.48687432815516	0.0705639322473808	0.416772532536413	0.0733312247215912	0.994957654103733
ENSG00000101311.18	FERMT1	184.239928664079	0.02056040314748	0.12172693476953	0.0734143462967056	0.995401792101181
ENSG00000304363.1	ENSG00000304363	5.68494070320891	0.075892331189362	0.466037075631054	0.0734768987517453	0.995566621975808
ENSG00000119431.11	HDHD3	237.856563475844	-0.0115007952783407	0.0751636101498831	0.0736580818487895	0.995862043317457
ENSG00000166035.12	LIPC	35.0993008319064	0.0347383087862645	0.195492662845363	0.0736364628060032	0.995862043317457
ENSG00000278071.2	ENSG00000278071	9.45090732356499	0.0495635533916447	0.280286338438289	0.0735627517898962	0.995862043317457
ENSG00000279518.1	ENSG00000279518	7.34342380732639	-0.056449969704166	0.322583154436299	0.0737003445877055	0.995862043317457
ENSG00000173145.12	NOC3L	374.961673679703	0.0132061012011429	0.0842676918050797	0.0738231770243503	0.996159058822432
ENSG00000205763.16	RP9P	2.7983608036224	0.073611283793061	0.511000296828264	0.073822926785757	0.996159058822432
ENSG00000081041.10	CXCL2	515.011462473579	0.0749805288804428	0.457979466791829	0.0738957654109655	0.996457915149231
ENSG00000120162.11	MOB3B	31.6642187529097	0.0458647885605494	0.259464789546319	0.0743361969778874	0.999324053601653
ENSG00000173611.19	SCAI	238.305334226347	-0.0193266816251737	0.11586744886976	0.0742867979104148	0.999324053601653
ENSG00000242715.8	CCDC169	46.9189989263344	-0.0391789365212711	0.220752278443956	0.0742584439087397	0.999324053601653
ENSG00000272462.5	LINC02980	49.2192419073517	0.0266703823865549	0.153247211210838	0.07420471485203	0.999324053601653
ENSG00000294776.1	ENSG00000294776	3.60468814774446	0.0677541970355325	0.399021257030926	0.0743612431685361	0.999324053601653
ENSG00000000003.17	TSPAN6	952.553910828047	-0.00198223783757821	0.0322212442800155	0.446863192141572	0.999866337035314
ENSG00000000419.15	DPM1	590.243658558436	-0.00151759850400814	0.0219452044067463	0.347877913147592	0.999866337035314
ENSG00000000457.15	SCYL3	222.733306064174	0.0025790400946796	0.036101970138579	0.371308515193158	0.999866337035314
ENSG00000000460.18	FIRRM	79.4613658764843	0.000605159018191974	0.0466989171787271	0.894996423969791	0.999866337035314
ENSG00000000971.18	CFH	4449.58266482774	0.00759791963357065	0.0751337980090341	0.246885420766785	0.999866337035314
ENSG00000001036.15	FUCA2	3788.4382853945	0.000155194865443496	0.0200157423116602	0.927017227727197	0.999866337035314
ENSG00000001167.16	NFYA	582.693610144514	-0.000923077275921667	0.0231327517687625	0.624827432406088	0.999866337035314
ENSG00000001460.19	STPG1	297.238713787603	-0.00035960705937061	0.0323613148716424	0.904334024174451	0.999866337035314
ENSG00000001461.20	NIPAL3	3977.41730611792	-0.00122546049416619	0.0418743612608725	0.756902270034958	0.999866337035314
ENSG00000001497.19	LAS1L	652.115549282546	0.000344061794689936	0.0185082229071625	0.821869102892592	0.999866337035314
ENSG00000001561.8	ENPP4	149.060479143724	0.000768313365335924	0.057184427365157	0.89376965758402	0.999866337035314
ENSG00000001617.13	SEMA3F	437.774580961626	-0.00096500750633579	0.0701268762894843	0.892909721045391	0.999866337035314
ENSG00000001626.19	CFTR	16.2715197082559	-0.0165423242299622	0.168309730332376	0.29247159838708	0.999866337035314
ENSG00000001630.19	CYP51A1	2380.31466057749	0.0022798432743518	0.0388611436606071	0.493027476937878	0.999866337035314
ENSG00000001631.18	KRIT1	685.494857943497	-0.00102251034261182	0.015317349542133	0.372332661536001	0.999866337035314
ENSG00000002016.19	RAD52	211.099047340165	-0.000543936029255561	0.0341222307359848	0.863811074271122	0.999866337035314
ENSG00000002330.15	BAD	1076.85986243184	-0.00109889464905117	0.0221505425535144	0.526824238143541	0.999866337035314
ENSG00000002586.21	CD99	12931.1117450317	-4.58073199973034e-06	0.0189079473017562	0.997700110664164	0.999866337035314
ENSG00000002745.13	WNT16	158.315320000068	0.0176589616996068	0.178890144926623	0.288910168480278	0.999866337035314
ENSG00000002746.16	HECW1	212.922004658753	0.00128858694066279	0.0420301632463538	0.745237945113312	0.999866337035314
ENSG00000002822.17	MAD1L1	679.401040085867	-0.00120242096793008	0.0441668534794082	0.776144627734747	0.999866337035314
ENSG00000002834.20	LASP1	8010.99505531104	0.000278368510748726	0.0146363293916971	0.812758883971173	0.999866337035314
ENSG00000002919.16	SNX11	443.589883061756	0.0017830116385737	0.0278469174813284	0.408880158807202	0.999866337035314
ENSG00000002933.10	TMEM176A	2884.91560970765	-0.000149246425262277	0.104861239530675	0.988957870745005	0.999866337035314
ENSG00000003056.9	M6PR	1828.10088295484	0.00126005182383167	0.0173161999805591	0.321757237804435	0.999866337035314
ENSG00000003096.16	KLHL13	192.228581075278	-0.00380359005405802	0.0659603610088294	0.545642538582778	0.999866337035314
ENSG00000003137.9	CYP26B1	366.555851100657	0.0018710494032012	0.145546587571463	0.89793790577424	0.999866337035314
ENSG00000003249.16	DBNDD1	381.352288476332	-0.000955318275677917	0.0360518455401759	0.774363313871888	0.999866337035314
ENSG00000003393.17	ALS2	609.257596825297	-0.00294578177246646	0.0276065428156639	0.139278258174005	0.999866337035314
ENSG00000003436.17	TFPI	5010.44045650199	-0.00041362138562726	0.0296239363934714	0.877614232795296	0.999866337035314
ENSG00000003509.17	NDUFAF7	257.661032391968	-0.00134785260067445	0.0251514654810071	0.497854737110237	0.999866337035314
ENSG00000003756.18	RBM5	2234.81893906681	-0.00141693509474427	0.017375336351457	0.266046999067187	0.999866337035314
ENSG00000003987.15	MTMR7	28.7043360389488	-0.00607213925662779	0.0705098450391909	0.335402675502672	0.999866337035314
ENSG00000003989.19	SLC7A2	75.9699652582086	-0.00500504874125521	0.0850785171031945	0.546952118150795	0.999866337035314
ENSG00000004059.12	ARF5	1788.378834371	-0.00101695790119119	0.0211090796533655	0.537742477875905	0.999866337035314
ENSG00000004139.15	SARM1	414.120402898023	-0.00156267384367152	0.0316128682468202	0.557983722309783	0.999866337035314
ENSG00000004142.13	POLDIP2	2246.16838486498	-0.000831239070937811	0.0140339052483661	0.436935927056742	0.999866337035314
ENSG00000004399.14	PLXND1	3258.39403759588	-0.00172493814022436	0.0265802941835106	0.396803056815803	0.999866337035314
ENSG00000004455.19	AK2	1407.67432126868	0.00174733242881181	0.0220047898987356	0.272126328055437	0.999866337035314
ENSG00000004478.9	FKBP4	1220.59667117873	-0.000221830201680721	0.0171511905620421	0.87502472063725	0.999866337035314
ENSG00000004487.19	KDM1A	1283.72410660779	-0.00674312589560016	0.0519594631796057	0.0982527339531074	0.999866337035314
ENSG00000004534.16	RBM6	1718.05205426008	-0.00100625178817258	0.026571510004104	0.653783095354976	0.999866337035314
ENSG00000004660.16	CAMKK1	203.602538156212	-0.0114166995411999	0.0868407619516106	0.131003800948441	0.999866337035314
ENSG00000004700.17	RECQL	1475.58358382366	-0.000187875550221013	0.0168511055288133	0.892078304818555	0.999866337035314
ENSG00000004766.18	VPS50	483.988873684525	0.00415910926101316	0.0450253745740587	0.240487726049833	0.999866337035314
ENSG00000004776.14	HSPB6	9824.48084728933	-0.00121315081628063	0.0668845606169931	0.858369211648544	0.999866337035314
ENSG00000004777.19	ARHGAP33	125.748964841579	0.00179632722285297	0.0456086706934473	0.675159928249659	0.999866337035314
ENSG00000004779.11	NDUFAB1	662.948884858589	-0.000547941302860725	0.0242058889255309	0.792456531975782	0.999866337035314
ENSG00000004799.9	PDK4	1349.93054705424	0.000115237762718166	0.103028736619431	0.991327688453479	0.999866337035314
ENSG00000004838.15	ZMYND10	20.4500999176885	-0.00193398360686787	0.0720803144688046	0.791217106230425	0.999866337035314
ENSG00000004846.17	ABCB5	3.90642490836186	-0.000323441546564119	0.2122892986739	0.986794623011599	0.999866337035314
ENSG00000004864.15	SLC25A13	204.958336967953	-0.000109256740842448	0.0359226437762377	0.974354447152148	0.999866337035314
ENSG00000004866.23	ST7	465.567072211129	-0.000681343057189076	0.0178948896705338	0.629101181813559	0.999866337035314
ENSG00000004897.13	CDC27	1738.9709689439	0.00488019023024889	0.0427825530009043	0.1313616474182	0.999866337035314
ENSG00000004975.13	DVL2	1104.33189195468	-0.00171542610540816	0.0250796026881968	0.361430419829795	0.999866337035314
ENSG00000005007.15	UPF1	2788.8035026875	0.00103970326392346	0.012414046962009	0.299913203986173	0.999866337035314
ENSG00000005020.14	SKAP2	1186.19048289024	-0.00345621286986894	0.0356866288267551	0.191777253783152	0.999866337035314
ENSG00000005022.7	SLC25A5	1797.81298734675	-0.0011197643082031	0.0176742298664745	0.392718531255617	0.999866337035314
ENSG00000005075.17	POLR2J	970.448503239898	0.000376226972676257	0.0220980252167064	0.841869844442969	0.999866337035314
ENSG00000005100.13	DHX33	404.580011361054	0.000405241333021197	0.0181149828144788	0.784459211275257	0.999866337035314
ENSG00000005108.17	THSD7A	14.2384289053564	0.00856847682988931	0.139369716787726	0.527493164162936	0.999866337035314
ENSG00000005156.13	LIG3	383.750428411161	0.00141874054060807	0.0324096358846394	0.612897544154167	0.999866337035314
ENSG00000005175.11	RPAP3	471.624862154565	0.000411331013445635	0.012042482747974	0.667513606201082	0.999866337035314
ENSG00000005187.13	ACSM3	10.9338347112587	-0.0386450712467714	0.269121399468962	0.124355961930285	0.999866337035314
ENSG00000005189.21	REXO5	87.2343454881356	-0.00260859879162056	0.0467276011513566	0.535868422529232	0.999866337035314
ENSG00000005194.16	CIAPIN1	642.089507639023	-0.000263060974876318	0.0129797984886743	0.799872965979631	0.999866337035314
ENSG00000005206.18	SPPL2B	1429.4879793599	0.000788163350571825	0.0180388099213098	0.573999728162054	0.999866337035314
ENSG00000005238.21	ATOSB	1469.77130942317	-0.000209607452248447	0.0291781942165249	0.937014580540789	0.999866337035314
ENSG00000005243.11	COPZ2	1917.52904750868	0.00101378908107779	0.0386666392430941	0.779624728862894	0.999866337035314
ENSG00000005249.15	PRKAR2B	1161.42275179219	0.00178080512883083	0.0495735664243757	0.70834757396293	0.999866337035314
ENSG00000005302.19	MSL3	608.837743442143	0.00319335815332875	0.0293325461310198	0.13274113705237	0.999866337035314
ENSG00000005339.15	CREBBP	1610.17036523959	0.000994909016735396	0.032837586256422	0.736509107551437	0.999866337035314
ENSG00000005379.17	TSPOAP1	75.6723055229043	-0.0121971385673768	0.157318480492103	0.414762293628814	0.999866337035314
ENSG00000005381.9	MPO	6.05106649660357	0.00018925982100537	0.0921030671384358	0.984105839759335	0.999866337035314
ENSG00000005436.15	GCFC2	194.261144239408	-0.0210678564969038	0.128640384957716	0.0829432914399005	0.999866337035314
ENSG00000005448.18	WDR54	384.954331137008	-0.00132332462085142	0.0209830982295378	0.397696741890674	0.999866337035314
ENSG00000005469.13	CROT	1452.93629014915	-0.00395979909071324	0.0486227575486737	0.326964722125954	0.999866337035314
ENSG00000005471.20	ABCB4	14.0365081153588	-0.00588477787901692	0.0938116220819545	0.520003988424856	0.999866337035314
ENSG00000005483.23	KMT2E	1242.26091610131	0.000625304899247718	0.0261914874420257	0.784192639429504	0.999866337035314
ENSG00000005486.18	RHBDD2	1979.42553318668	-0.000165436461178021	0.020622766337689	0.924879955679899	0.999866337035314
ENSG00000005513.11	SOX8	11.2328209694756	-0.00193805204468493	0.0890781445634418	0.83179064324926	0.999866337035314
ENSG00000005700.16	IBTK	1197.0927729401	1.49474625732449e-06	0.0122766560656719	0.998797895789779	0.999866337035314
ENSG00000005801.19	ZNF195	222.510091687631	-0.000812312121379408	0.0199820183086531	0.608659748870553	0.999866337035314
ENSG00000005810.21	MYCBP2	1868.03921174986	0.00378519342722046	0.0365544043091608	0.161677941022615	0.999866337035314
ENSG00000005812.12	FBXL3	1048.4115543107	-0.00110265897945398	0.0217100492007712	0.514019585901491	0.999866337035314
ENSG00000005882.13	PDK2	1256.10025219535	-0.00135162553020145	0.0283598157560106	0.565233641643755	0.999866337035314
ENSG00000005884.19	ITGA3	6585.37263858047	0.00254791761907348	0.0689030786374858	0.71093782726519	0.999866337035314
ENSG00000005889.17	ZFX	509.001836806966	0.00236241212739184	0.0439177058506841	0.548126657707978	0.999866337035314
ENSG00000005893.18	LAMP2	5543.05221197266	0.00075722890789357	0.0149342738134556	0.506033350538374	0.999866337035314
ENSG00000005961.20	ITGA2B	9.58629543747932	0.023086676630575	0.202582955834962	0.217598608592531	0.999866337035314
ENSG00000006007.13	GDE1	3473.30892242654	-0.000865852503460311	0.0149360271682031	0.442916726482719	0.999866337035314
ENSG00000006015.19	REX1BD	980.745463138609	-0.000286464349906734	0.0212679266121674	0.874281764880151	0.999866337035314
ENSG00000006016.13	CRLF1	1281.4754215709	-0.00277983748009902	0.125099497430217	0.826325842602254	0.999866337035314
ENSG00000006025.14	OSBPL7	166.407607536827	0.000327771565794861	0.0321212764753024	0.912058715832594	0.999866337035314
ENSG00000006042.13	TMEM98	3027.368092937	-0.00173070589314463	0.026185767892782	0.384836353303078	0.999866337035314
ENSG00000006062.19	MAP3K14	224.927763615485	0.00145010655289933	0.039486231156891	0.689886057726694	0.999866337035314
ENSG00000006118.15	TMEM132A	5146.24913530197	0.00280457198833581	0.0818332384678681	0.734703568341109	0.999866337035314
ENSG00000006125.19	AP2B1	7582.32182853756	0.000166749441734528	0.0137249684698219	0.880108074578015	0.999866337035314
ENSG00000006194.12	ZNF263	594.608265800198	-0.000959904269032402	0.0162296323460498	0.429677096942173	0.999866337035314
ENSG00000006210.7	CX3CL1	24.0702505546193	0.00887445027278913	0.135899245217466	0.500916157799324	0.999866337035314
ENSG00000006282.23	SPATA20	2991.35298175673	-0.000359026759412701	0.0154264406262667	0.771486847661163	0.999866337035314
ENSG00000006283.18	CACNA1G	173.813028547135	-0.00564002245305646	0.0871058025447913	0.503327979562834	0.999866337035314
ENSG00000006327.15	TNFRSF12A	1438.74334312362	0.00044011522767194	0.0234517405017553	0.827414011827976	0.999866337035314
ENSG00000006432.17	MAP3K9	14.0122481423155	0.00432671131884872	0.104200691934055	0.679614727671207	0.999866337035314
ENSG00000006451.9	RALA	1768.23708569086	4.10345257722868e-05	0.0220046192137454	0.982762496731387	0.999866337035314
ENSG00000006453.15	BAIAP2L1	284.546675417465	-0.00392619308496261	0.0416985670650484	0.221002593108845	0.999866337035314
ENSG00000006459.12	KDM7A	122.398421660042	-0.000848687968959912	0.0404229473323968	0.825457639495915	0.999866337035314
ENSG00000006468.16	ETV1	1472.92774084225	0.00468603040464995	0.0611814603038728	0.390937721350914	0.999866337035314
ENSG00000006530.19	AGK	319.636456258188	-0.0010109538687471	0.0216932884670727	0.554877824583655	0.999866337035314
ENSG00000006534.18	ALDH3B1	1744.01810096232	-0.00185601948319788	0.0342113602851253	0.520444646784728	0.999866337035314
ENSG00000006576.18	PHTF2	861.072176250111	-0.000972455956175497	0.0178468866945939	0.47047222634977	0.999866337035314
ENSG00000006606.9	CCL26	14.0374455509048	0.00330088002351609	0.0872661918461734	0.707759179835387	0.999866337035314
ENSG00000006607.15	FARP2	509.600758475099	0.00382474563304092	0.0421327848970545	0.243037294641958	0.999866337035314
ENSG00000006625.19	GGCT	223.37290003865	0.000191663914411563	0.0193793252583227	0.906326320477693	0.999866337035314
ENSG00000006634.9	DBF4	82.3339754722043	-0.00168260020806671	0.0379490800618928	0.619982667754047	0.999866337035314
ENSG00000006638.14	TBXA2R	176.761002134437	0.000298624914704393	0.0398410349038722	0.937856928794957	0.999866337035314
ENSG00000006652.15	IFRD1	1120.86124338628	-0.000862891548693978	0.0206858073229804	0.600088404269697	0.999866337035314
ENSG00000006695.13	COX10	230.856482722671	0.00578224650575082	0.0471517552133503	0.110956824506796	0.999866337035314
ENSG00000006704.12	GTF2IRD1	317.795268985305	0.00111828080327365	0.0274584011609361	0.628886769280369	0.999866337035314
ENSG00000006712.16	PAF1	1686.04806633813	-6.99287259149518e-05	0.0135988523200758	0.949260433399118	0.999866337035314
ENSG00000006715.17	VPS41	2239.57305402771	-0.00029913515647106	0.0170525922165671	0.830028269481515	0.999866337035314
ENSG00000006740.19	ARHGAP44	74.8498273419666	-0.00295129695981227	0.0641811803594732	0.637408131928826	0.999866337035314
ENSG00000006744.20	ELAC2	1534.67401214532	0.00205546231569633	0.0229619075745702	0.212442286250703	0.999866337035314
ENSG00000006747.16	SCIN	18.6636638912345	0.0186809190802333	0.19387298587407	0.298438271749832	0.999866337035314
ENSG00000006756.17	ARSD	698.72640243858	2.30376698601129e-05	0.0156255333189584	0.98561796865782	0.999866337035314
ENSG00000006757.13	PNPLA4	174.276231645553	8.3050707450704e-05	0.0359441704137758	0.980520626191731	0.999866337035314
ENSG00000006788.14	MYH13	5.40222205562279	-0.00116354303779265	0.192543569591728	0.949372448413758	0.999866337035314
ENSG00000006831.11	ADIPOR2	1425.13856915206	-0.00115265851087514	0.0199660078507368	0.443710781085988	0.999866337035314
ENSG00000006837.12	CDKL3	51.9553885514723	0.00474654874763939	0.0640028161548776	0.413948833412614	0.999866337035314
ENSG00000007038.12	PRSS21	4.00621551337474	-0.00902665179732305	0.171996003678993	0.585332003512984	0.999866337035314
ENSG00000007047.17	MARK4	929.390853588141	-0.000759377030258856	0.0178123357117458	0.583958523049768	0.999866337035314
ENSG00000007080.12	CCDC124	1376.04891173006	1.94457015993831e-05	0.0191447941539326	0.99037726322572	0.999866337035314
ENSG00000007168.16	PAFAH1B1	3627.29410724254	-0.00108066713592679	0.0138074830147026	0.30964286667235	0.999866337035314
ENSG00000007202.17	BLTP2	5843.40566983519	-0.00108332287042683	0.0178070823214927	0.413880922404359	0.999866337035314
ENSG00000007237.20	GAS7	255.862212203968	0.00450793537390214	0.0788336034657362	0.557235059920965	0.999866337035314
ENSG00000007255.11	TRAPPC6A	183.84925521693	-0.0050861098494616	0.0580201030757503	0.303214794507826	0.999866337035314
ENSG00000007341.20	ST7L	345.045906640956	0.00229491618535422	0.0406624068443432	0.517588074927875	0.999866337035314
ENSG00000007376.9	RPUSD1	608.006004034456	-0.00173605376590377	0.0261590393900075	0.382346255774063	0.999866337035314
ENSG00000007384.16	RHBDF1	3694.99592748715	0.000485296480397845	0.0169579070193959	0.720916474815815	0.999866337035314
ENSG00000007392.18	LUC7L	1030.34709863677	-0.000719412539653577	0.0220219865460676	0.692383441693041	0.999866337035314
ENSG00000007402.13	CACNA2D2	8.00707452392258	-0.00425592064498991	0.0941856410728624	0.651772165006132	0.999866337035314
ENSG00000007516.16	BAIAP3	29.4713400205857	0.00335806184938829	0.0805267054789968	0.677032873874037	0.999866337035314
ENSG00000007520.5	TSR3	1389.02808973117	-0.000590245915412382	0.0175408351779979	0.672196269630178	0.999866337035314
ENSG00000007541.18	PIGQ	1337.3303730014	-0.000245820874569651	0.0215522917078369	0.893902755279328	0.999866337035314
ENSG00000007545.17	CRAMP1	664.720096428132	0.000851306491922882	0.0251571504137695	0.688693511941939	0.999866337035314
ENSG00000007866.22	TEAD3	1339.29868071501	-0.000233915968334072	0.0208582131538613	0.89507249093726	0.999866337035314
ENSG00000007923.18	DNAJC11	1161.91900871808	-0.000211005676907478	0.0100929558989009	0.802389263980964	0.999866337035314
ENSG00000007933.14	FMO3	517.206893295143	-0.00245481695775849	0.112157430264488	0.829970766392308	0.999866337035314
ENSG00000007944.16	MYLIP	193.010340794949	0.0157173556837233	0.107312381147312	0.106368121425242	0.999866337035314
ENSG00000007968.8	E2F2	14.1705941228232	0.00801117185385089	0.127084322179666	0.518104237261688	0.999866337035314
ENSG00000008018.10	PSMB1	2297.67008792211	-0.000205389676053781	0.0133923918209722	0.848521598792002	0.999866337035314
ENSG00000008056.15	SYN1	50.3731334553969	0.00152260495464986	0.04001478591944	0.67909945848654	0.999866337035314
ENSG00000008083.15	JARID2	202.025950469894	-0.009162225495593	0.0763196419372845	0.158855841009304	0.999866337035314
ENSG00000008086.13	CDKL5	255.932428877573	0.000733660933365513	0.0256168663284062	0.738847383875541	0.999866337035314
ENSG00000008118.11	CAMK1G	36.1337699610673	-0.000807020163243403	0.0629076551896289	0.899447198221518	0.999866337035314
ENSG00000008128.24	CDK11A	751.462746490435	-0.000354700603328654	0.028061080032509	0.888112978226689	0.999866337035314
ENSG00000008226.21	DLEC1	13.708331128343	-0.00628462365055623	0.112892320703586	0.572886233739476	0.999866337035314
ENSG00000008256.18	CYTH3	1395.25220935177	-0.00124329754726297	0.0232945564155174	0.49389482197825	0.999866337035314
ENSG00000008277.16	ADAM22	30.38150976855	0.0123043591731298	0.138921752500881	0.348740246392378	0.999866337035314
ENSG00000008282.11	SYPL1	2368.15950981441	-0.00049174254677986	0.0154566614902944	0.686982772206545	0.999866337035314
ENSG00000008283.17	CYB561	1270.61667686823	0.00341883958768379	0.0425923525436379	0.319311285238637	0.999866337035314
ENSG00000008294.23	SPAG9	2355.3013434404	0.00109932778837032	0.0208991449732882	0.494216981383648	0.999866337035314
ENSG00000008300.17	CELSR3	244.950678985398	-0.00124818251056655	0.033851632179755	0.679179935560793	0.999866337035314
ENSG00000008323.17	PLEKHG6	7.53756374353552	0.0123214756631174	0.139533854619734	0.350282130445734	0.999866337035314
ENSG00000008324.13	SS18L2	170.535764099538	5.30256707298837e-05	0.0197904457477225	0.974756002504858	0.999866337035314
ENSG00000008382.17	MPND	196.809646950277	-0.00411202491301327	0.0538413550313675	0.378794909964658	0.999866337035314
ENSG00000008394.14	MGST1	5147.89499140879	-0.00048786776667042	0.0251370751307072	0.823785986895827	0.999866337035314
ENSG00000008405.13	CRY1	227.184272494428	-0.000452812845074151	0.0285456764129867	0.859814740510724	0.999866337035314
ENSG00000008441.19	NFIX	8410.43052108965	0.00388680701405311	0.0453004091977035	0.28567018797839	0.999866337035314
ENSG00000008513.18	ST3GAL1	2975.93613180237	0.000214852691740517	0.0653197438794772	0.974308239741799	0.999866337035314
ENSG00000008517.20	IL32	342.496665914687	0.00926845062356212	0.125148003893263	0.441613047686641	0.999866337035314
ENSG00000008710.20	PKD1	5116.44497185429	0.000896598544211205	0.0218564200784635	0.610216874614112	0.999866337035314
ENSG00000008735.15	MAPK8IP2	75.8924313922095	0.013977890495045	0.132613328717372	0.257886167711383	0.999866337035314
ENSG00000008838.22	MED24	1368.93657529011	0.000837607800329192	0.0151923730140856	0.466252614782168	0.999866337035314
ENSG00000008853.19	RHOBTB2	647.512699819207	-0.00376323204447901	0.0406291651643096	0.227488307895643	0.999866337035314
ENSG00000008869.13	HEATR5B	433.516439007261	0.000673069869760495	0.02071133718761	0.690851939839874	0.999866337035314
ENSG00000008952.18	SEC62	4292.36579795924	-6.92910381745045e-05	0.0173021901804222	0.961441884326842	0.999866337035314
ENSG00000008988.12	RPS20	9875.39069344405	-0.00101750843164583	0.0260414201798058	0.640907803920373	0.999866337035314
ENSG00000009307.18	CSDE1	14372.8591080436	-0.000184422911156347	0.010867947656875	0.835435020361996	0.999866337035314
ENSG00000009335.20	UBE3C	2118.63029397351	-0.000256513243988367	0.0121342463528898	0.792051088536193	0.999866337035314
ENSG00000009413.17	REV3L	1834.12627900633	0.00046939393864228	0.0185850750532841	0.757086709649125	0.999866337035314
ENSG00000009694.14	TENM1	59.5818782303107	0.00155825327531971	0.155581348747189	0.91975250458126	0.999866337035314
ENSG00000009724.19	MASP2	26.0143348643923	0.00492039618903841	0.0601374067861969	0.349606268928237	0.999866337035314
ENSG00000009830.14	POMT2	662.396604623053	-0.00162494172755732	0.030006729168514	0.508522869134904	0.999866337035314
ENSG00000009844.17	VTA1	898.687046310438	0.000949489901949473	0.0230351023378895	0.61168432595223	0.999866337035314
ENSG00000009954.11	BAZ1B	2744.41496330978	-0.000442556447269463	0.0119414717560881	0.641106181997719	0.999866337035314
ENSG00000010017.14	RANBP9	1310.9498763313	-0.00105437032005228	0.0173833848568662	0.415581609436666	0.999866337035314
ENSG00000010072.17	SPRTN	198.822905758392	-0.00764022500157986	0.0641087671494549	0.146064637677134	0.999866337035314
ENSG00000010165.21	METTL13	1458.13322337855	-0.00192887431625509	0.0266646631967811	0.333037961224	0.999866337035314
ENSG00000010219.14	DYRK4	269.936416881523	0.0010025532688408	0.0251601417332038	0.631069445868917	0.999866337035314
ENSG00000010244.20	ZNF207	2273.53314141977	0.00443702221457092	0.036108215914107	0.0981947354559642	0.999866337035314
ENSG00000010256.13	UQCRC1	3684.46399862217	0.000232605233452854	0.0146436713740193	0.843731345501739	0.999866337035314
ENSG00000010270.15	STARD3NL	699.196836010731	0.00026831645575125	0.0108866778452021	0.762403154646034	0.999866337035314
ENSG00000010278.16	CD9	12282.9371814323	0.000625166193505713	0.0333640850277895	0.838994046155535	0.999866337035314
ENSG00000010292.14	NCAPD2	1056.24336037366	-0.00071298524199127	0.0209772353296219	0.6769110610463	0.999866337035314
ENSG00000010295.21	IFFO1	1751.3201804107	-0.00171211231849025	0.0398170171170632	0.635371580114603	0.999866337035314
ENSG00000010318.23	PHF7	101.628130528906	-0.000621344880602087	0.0452109516637623	0.888093706317285	0.999866337035314
ENSG00000010322.17	NISCH	3097.55312985323	-0.000378770853132043	0.0152127554011245	0.75515936693909	0.999866337035314
ENSG00000010327.11	STAB1	8.60900165678948	0.0525132707001563	0.335001485970892	0.0956681331676777	0.999866337035314
ENSG00000010361.15	FUZ	342.629762834167	-0.00755144761074299	0.0641304978732126	0.151420692587078	0.999866337035314
ENSG00000010379.17	SLC6A13	7.49519182065722	-0.00341645078365363	0.111985969973387	0.763421102483487	0.999866337035314
ENSG00000010404.19	IDS	3847.91654469964	0.000352528324995077	0.0163867861158823	0.790145764704049	0.999866337035314
ENSG00000010438.17	PRSS3	18.4351993310464	0.00794367256470794	0.103502709572459	0.422188414342521	0.999866337035314
ENSG00000010610.11	CD4	2952.64992225445	0.00155799221800141	0.0586218253508387	0.789707135957724	0.999866337035314
ENSG00000010626.16	LRRC23	160.670859098075	-0.000918317400912291	0.026254474760945	0.68048450363691	0.999866337035314
ENSG00000010704.20	HFE	582.661411216527	0.00172124875929218	0.0277820659352807	0.427675818282887	0.999866337035314
ENSG00000010803.19	SCMH1	759.589402544172	-0.000209421210924291	0.0197471176408057	0.899846044652011	0.999866337035314
ENSG00000010810.19	FYN	1084.75517875187	0.000151322442387705	0.031841594281264	0.959034592538026	0.999866337035314
ENSG00000010818.12	HIVEP2	851.870131331956	0.0123457890810747	0.0851237408135387	0.0954478187509993	0.999866337035314
ENSG00000011007.14	ELOA	1597.61250777615	-0.00076268868191376	0.0142602169260415	0.483451687263941	0.999866337035314
ENSG00000011009.13	LYPLA2	841.194100526021	-0.000698160872798287	0.021544087611118	0.693766221908447	0.999866337035314
ENSG00000011021.24	CLCN6	644.413759222508	0.00133819723873245	0.02362939003238	0.463764223273388	0.999866337035314
ENSG00000011028.14	MRC2	16308.6937362011	-0.000523369996806689	0.0300292201900247	0.847332688281624	0.999866337035314
ENSG00000011052.21	NME1-NME2	230.596733297014	0.000370212555549864	0.0407496750716017	0.92492629832608	0.999866337035314
ENSG00000011105.15	TSPAN9	2084.47577402883	0.000914004319451656	0.0412414033506312	0.816254896789995	0.999866337035314
ENSG00000011114.16	BTBD7	787.465700088249	-0.000931875198737181	0.0212693489777957	0.581054003679166	0.999866337035314
ENSG00000011132.13	APBA3	373.307365076752	-0.00153948773274766	0.0230856878535667	0.370844060360071	0.999866337035314
ENSG00000011143.20	MKS1	229.774900817532	-0.00224862806186117	0.0356750716178493	0.444257515477792	0.999866337035314
ENSG00000011198.11	ABHD5	1330.13616466468	-0.000867875674013577	0.0236465605319942	0.657385470825657	0.999866337035314
ENSG00000011201.13	ANOS1	9.56703439647628	-0.0118885403004729	0.156666399657425	0.425553009854933	0.999866337035314
ENSG00000011243.20	AKAP8L	1710.65532795277	0.00226663100249422	0.0272090311317611	0.253279586693139	0.999866337035314
ENSG00000011258.17	MBTD1	219.24583276878	-0.00182710283014188	0.0335213657046353	0.516073069335576	0.999866337035314
ENSG00000011260.15	UTP18	505.433792121081	0.0002709186588758	0.0139930746862522	0.808947677671904	0.999866337035314
ENSG00000011275.19	RNF216	1416.56994741256	-0.000369091000462436	0.0153585613723404	0.763904813211323	0.999866337035314
ENSG00000011295.17	TTC19	709.387475196332	-0.00120701186610013	0.0224231311173789	0.486804015664398	0.999866337035314
ENSG00000011304.23	PTBP1	3640.58219718444	0.00283911291105585	0.030133910467411	0.194654416103308	0.999866337035314
ENSG00000011332.23	DPF1	31.5654543509149	0.000389658893966861	0.0463240645148573	0.931835183040361	0.999866337035314
ENSG00000011347.11	SYT7	292.984227410591	0.00606870806941474	0.0795276882561946	0.414581895989932	0.999866337035314
ENSG00000011376.13	LARS2	510.268087911389	0.000644373742418395	0.0163779367537235	0.613872239950296	0.999866337035314
ENSG00000011405.15	PIK3C2A	750.908110024362	2.49615669850391e-05	0.0186461208196463	0.987261876563415	0.999866337035314
ENSG00000011426.12	ANLN	374.108869258487	-6.0121060208319e-05	0.0601082697118282	0.992137561702893	0.999866337035314
ENSG00000011451.22	WIZ	2187.48906326238	-0.000297291061575682	0.0150480973149756	0.805847881301575	0.999866337035314
ENSG00000011454.19	RABGAP1	1392.28211825711	-0.0012293966541389	0.0175507403113536	0.340598610958242	0.999866337035314
ENSG00000011465.19	DCN	109935.425445165	0.000571073077007109	0.0576839588028721	0.921835266105741	0.999866337035314
ENSG00000011478.13	QPCTL	589.033833044359	-0.000257178938278172	0.04397448567244	0.952268345568993	0.999866337035314
ENSG00000011485.16	PPP5C	1207.48839820907	0.000214879286166584	0.0139869316779026	0.848467785330088	0.999866337035314
ENSG00000011523.16	CEP68	417.020972575983	-0.00748320300619306	0.0575654029176733	0.104171394311503	0.999866337035314
ENSG00000011566.16	MAP4K3	1509.34936732755	0.00293601726420729	0.0429466313583668	0.418505568753543	0.999866337035314
ENSG00000011590.15	ZBTB32	5.14346818921941	0.0298033491899986	0.259329121464069	0.204943985031188	0.999866337035314
ENSG00000011638.12	LDAF1	1379.10100386898	6.61762318004589e-05	0.0167650522474639	0.961826391582685	0.999866337035314
ENSG00000012048.27	BRCA1	222.616821210097	0.00104082849894033	0.0315631602485013	0.710213801609729	0.999866337035314
ENSG00000012061.18	ERCC1	1360.57094455039	-0.000232769611512168	0.0230379668445186	0.90721971577376	0.999866337035314
ENSG00000012124.18	CD22	25.5595232538582	-0.00525007746353594	0.104118008010227	0.612278980450092	0.999866337035314
ENSG00000012171.21	SEMA3B	2022.54730024326	-0.001109457096267	0.0309177925162512	0.682391862036397	0.999866337035314
ENSG00000012174.13	MBTPS2	758.548069076336	-0.000426120831101806	0.0137362945828017	0.694020728305562	0.999866337035314
ENSG00000012211.14	PRICKLE3	168.704792124118	0.00494708837253361	0.0490242934816188	0.200375330030574	0.999866337035314
ENSG00000012223.14	LTF	4.45409391963847	-0.00145403942966868	0.318840727066936	0.939311250052265	0.999866337035314
ENSG00000012232.11	EXTL3	1737.26569540296	0.001487057520888	0.028316136981644	0.518628198381522	0.999866337035314
ENSG00000012660.15	ELOVL5	1516.20681528059	-0.00207246060838877	0.0326590780350948	0.43056222656597	0.999866337035314
ENSG00000012817.17	KDM5D	486.542668142334	-1.31211852097471e-05	0.194206276472704	0.999432197989896	0.999866337035314
ENSG00000012822.17	CALCOCO1	3608.08223994117	-0.000587076008713758	0.024815535238715	0.78394249502602	0.999866337035314
ENSG00000012963.16	UBR7	645.630089615314	-0.000349527582839566	0.0124380592809484	0.723911201120873	0.999866337035314
ENSG00000012983.13	MAP4K5	1326.59210045806	-0.00198056954101315	0.0240018245981139	0.253374773577509	0.999866337035314
ENSG00000013016.17	EHD3	1261.34013762232	-0.000683515605648149	0.0454750672582125	0.877665760928655	0.999866337035314
ENSG00000013275.9	PSMC4	1616.73962897405	0.000427348868991478	0.0115345033180868	0.643748607077202	0.999866337035314
ENSG00000013288.10	MAN2B2	4375.34012253719	0.000269714020909514	0.0200014796944554	0.872768088977346	0.999866337035314
ENSG00000013293.6	SLC7A14	232.982922461343	-0.0118671381548404	0.120906818124018	0.293463669816601	0.999866337035314
ENSG00000013297.13	CLDN11	2057.73797520073	-0.00439590481500975	0.0668370434026602	0.48256957404288	0.999866337035314
ENSG00000013306.17	SLC25A39	2367.60812670458	-0.000333710503169858	0.0269311382630195	0.889455996701756	0.999866337035314
ENSG00000013364.20	MVP	12387.454569426	0.00103744432033749	0.0253219129390739	0.620674544304954	0.999866337035314
ENSG00000013375.18	PGM3	1496.46803591159	0.000458996591368087	0.0147779448129926	0.693823864631103	0.999866337035314
ENSG00000013392.9	RWDD2A	230.699245860693	-0.000231276698627276	0.0164604172677235	0.863443687282276	0.999866337035314
ENSG00000013441.18	CLK1	921.916920737363	0.000133286637999219	0.0220364918215337	0.944068858638474	0.999866337035314
ENSG00000013503.11	POLR3B	277.718601906701	-0.00122108340646343	0.0187051447658978	0.376538326331368	0.999866337035314
ENSG00000013523.13	ANGEL1	446.485063873043	-0.00149966283346534	0.0220489250887425	0.357414690924224	0.999866337035314
ENSG00000013561.19	RNF14	1239.52370733759	-0.000232431606191955	0.0136870048426903	0.832336814123053	0.999866337035314
ENSG00000013563.15	DNASE1L1	710.566818546739	-0.000386854169696609	0.0525615590343456	0.941327910781916	0.999866337035314
ENSG00000013573.18	DDX11	195.849996114646	0.00163493347704262	0.0588561382880582	0.780209091554506	0.999866337035314
ENSG00000013583.11	HEBP1	2416.11434609373	-0.00149518979932198	0.0285247367109704	0.520249598275818	0.999866337035314
ENSG00000013588.11	GPRC5A	421.360150237187	-0.0016412798396002	0.0480864979552169	0.721900541892831	0.999866337035314
ENSG00000013619.16	MAMLD1	371.022387052285	-0.00347909445979214	0.0682374994345451	0.600138839569455	0.999866337035314
ENSG00000013810.22	TACC3	390.656092800363	-0.000924336195456727	0.028350942982617	0.707403417047316	0.999866337035314
ENSG00000014123.11	UFL1	718.260666705737	-0.0037841707408834	0.0362945928861821	0.158185478809733	0.999866337035314
ENSG00000014164.8	ZC3H3	523.285855874176	0.00159660849799045	0.0297349256988422	0.511989553403796	0.999866337035314
ENSG00000014216.17	CAPN1	5005.84015750693	0.000822521001113489	0.0180398010166307	0.55539784605513	0.999866337035314
ENSG00000014257.17	ACP3	127.151713825675	0.00374348835322373	0.0660980522971467	0.553920448694991	0.999866337035314
ENSG00000014641.22	MDH1	2132.7999603865	-0.00089281364534757	0.0154244372958862	0.44211531407886	0.999866337035314
ENSG00000014919.14	COX15	696.829611293736	-0.00173112202099131	0.0269607446626751	0.404257283089951	0.999866337035314
ENSG00000015133.20	CCDC88C	6.1084231166734	0.0163203179133876	0.217623974648838	0.413935091210722	0.999866337035314
ENSG00000015153.16	YAF2	214.604331542353	-0.00380522029314324	0.0460502751244604	0.311055051955975	0.999866337035314
ENSG00000015171.22	ZMYND11	1703.53132068343	-0.0015901355354155	0.0192417309297059	0.254138027953968	0.999866337035314
ENSG00000015285.13	WAS	7.90806777271335	-0.00251875299575232	0.0865954510421341	0.775120248657632	0.999866337035314
ENSG00000015475.20	BID	753.394573679916	0.00028164943842147	0.0165249034410096	0.834232762776304	0.999866337035314
ENSG00000015479.21	MATR3	5796.92017192542	-0.0018468556815973	0.0219395598409227	0.242268962662338	0.999866337035314
ENSG00000015520.16	NPC1L1	93.8257138236413	-0.00213318014631488	0.0761817418306271	0.782693518056324	0.999866337035314
ENSG00000015532.11	XYLT2	1061.77793214599	-0.000339650137111888	0.023485675187412	0.867402376574991	0.999866337035314
ENSG00000015568.14	RGPD5	456.741111332162	-0.014644109010568	0.100644037996073	0.104793843988873	0.999866337035314
ENSG00000015676.19	NUDCD3	2747.49751055934	0.00665276328287211	0.0538362421859026	0.117106620491935	0.999866337035314
ENSG00000016391.12	CHDH	19.0383745436358	-0.00254640245186009	0.0815591723754792	0.758289608366112	0.999866337035314
ENSG00000016864.20	GLT8D1	1544.85324322536	-0.000782608885191579	0.015260542341409	0.500240904636659	0.999866337035314
ENSG00000017260.21	ATP2C1	3386.21932396473	-0.000450493892144143	0.0131297870226555	0.662795374350403	0.999866337035314
ENSG00000017427.18	IGF1	29.2154148818368	-0.00279013709890633	0.123547581243379	0.823653570675345	0.999866337035314
ENSG00000017483.17	SLC38A5	626.924648318182	0.0043676020946769	0.0854742470539142	0.605728071437368	0.999866337035314
ENSG00000017797.14	RALBP1	2810.63889753529	-0.000421352136136455	0.00846242297954946	0.61594250536386	0.999866337035314
ENSG00000018189.14	RUFY3	973.456780006481	-0.00171648179805367	0.0275477384021856	0.423607582665573	0.999866337035314
ENSG00000018236.16	CNTN1	6.36244425401521	-0.00733596107240075	0.176160871207364	0.665807475731663	0.999866337035314
ENSG00000018280.19	SLC11A1	10.7480625937192	-0.00369969756305185	0.0762527774788398	0.62311981023721	0.999866337035314
ENSG00000018408.16	WWTR1	2926.40051162541	0.00418515422135817	0.0493479965277166	0.303619100136364	0.999866337035314
ENSG00000018510.19	AGPS	643.552561342605	0.000373746218061447	0.022757152178868	0.848348753958548	0.999866337035314
ENSG00000018610.16	STEEP1	430.02885442547	-0.00376504399957737	0.0359387069221547	0.155504199529936	0.999866337035314
ENSG00000018625.16	ATP1A2	22.3412714514337	-0.0236326799336206	0.222866502794215	0.247091886087121	0.999866337035314
ENSG00000018699.14	TTC27	286.117697190375	-0.0012713231040981	0.0217989099060247	0.442516726967517	0.999866337035314
ENSG00000018869.19	ZNF582	90.7927078989879	-0.0025145822229827	0.0547668000038339	0.630572535397564	0.999866337035314
ENSG00000019144.21	PHLDB1	3506.56901799843	-0.000643226716469076	0.0217349332911305	0.721497222143836	0.999866337035314
ENSG00000019485.15	PRDM11	214.764035536795	0.00062903982720022	0.0166738970315472	0.630241604092507	0.999866337035314
ENSG00000019549.13	SNAI2	1535.51565815517	-0.00317553108338319	0.0542029201026473	0.524903953785869	0.999866337035314
ENSG00000019582.18	CD74	179.033798581436	0.00177866027261983	0.0484857351957452	0.70100560748362	0.999866337035314
ENSG00000019991.18	HGF	9751.52159631857	-9.80655476312124e-05	0.0508662748838121	0.984577908120029	0.999866337035314
ENSG00000019995.6	ZRANB1	1315.83466460986	-0.00245001231539108	0.032111374032851	0.31783571103159	0.999866337035314
ENSG00000020129.17	NCDN	2114.29605662864	0.00419915357486124	0.0449457289681523	0.23368747546154	0.999866337035314
ENSG00000020181.19	ADGRA2	6081.53259567426	0.000194111286073839	0.0482587949342015	0.967604395278877	0.999866337035314
ENSG00000020256.21	ZFP64	339.313375910935	-0.00299525063162639	0.0365671131372802	0.288550756135342	0.999866337035314
ENSG00000020426.12	MNAT1	285.49200916839	-0.000185358864198726	0.0176215734801787	0.898839695758814	0.999866337035314
ENSG00000020633.19	RUNX3	90.1383190819734	0.00324404959755423	0.0978908220861622	0.74398032455579	0.999866337035314
ENSG00000020922.14	MRE11	313.849566801319	-0.00214312681110729	0.0294088387004957	0.336999321097766	0.999866337035314
ENSG00000021300.14	PLEKHB1	15.8385416204513	0.00264252532488667	0.0983368587718337	0.792204254287063	0.999866337035314
ENSG00000021355.14	SERPINB1	753.735450161471	0.000504872181149464	0.0155682284681593	0.681026886543648	0.999866337035314
ENSG00000021574.16	SPAST	435.032159015393	-0.00744618869594665	0.0531474879431926	0.0779350012986595	0.999866337035314
ENSG00000021645.20	NRXN3	60.3891204635691	-0.00300803656349918	0.0874964227941644	0.73432271897035	0.999866337035314
ENSG00000021762.21	OSBPL5	1238.06613966067	-0.00020228782105024	0.0183247704372834	0.89444619646492	0.999866337035314
ENSG00000021776.12	AQR	746.492351494582	-0.00130617367046721	0.0196192666669079	0.366210855336985	0.999866337035314
ENSG00000021826.19	CPS1	211.418548140688	-0.000799226619668322	0.0523636087868584	0.87809051757244	0.999866337035314
ENSG00000022267.20	FHL1	5945.73910570661	-0.000936308871340763	0.0384758868876856	0.795542720129479	0.999866337035314
ENSG00000022277.14	RTF2	2004.35681141119	-0.00142962390312492	0.0168448938868201	0.250328155455929	0.999866337035314
ENSG00000022567.11	SLC45A4	151.248267322793	0.00123068433510859	0.0345795180208678	0.692036730630268	0.999866337035314
ENSG00000022840.17	RNF10	4220.20608923787	-0.000220466405968611	0.0172185654903653	0.876352427970542	0.999866337035314
ENSG00000022976.17	ZNF839	167.119832854338	-0.00185699788344482	0.0301516756136795	0.439219656843732	0.999866337035314
ENSG00000023041.13	ZDHHC6	618.819967638827	0.000592203107609047	0.0170131041944581	0.659687048977719	0.999866337035314
ENSG00000023171.21	GRAMD1B	81.7629706788827	0.00462248587502379	0.0684942844667575	0.470891060591727	0.999866337035314
ENSG00000023191.18	RNH1	10462.5797270659	0.000637670527163557	0.0267129266953518	0.785051057847451	0.999866337035314
ENSG00000023228.16	NDUFS1	1877.2788254207	-0.00014737424599881	0.0129688104239175	0.887729814047457	0.999866337035314
ENSG00000023330.16	ALAS1	1752.41820373589	0.00406287488367509	0.0434058482602267	0.22868244343409	0.999866337035314
ENSG00000023516.10	AKAP11	1812.84078844093	-0.00147242456929798	0.0212315708254116	0.345247878177511	0.999866337035314
ENSG00000023572.10	GLRX2	457.139988163989	-0.000957982072411976	0.0224517424540989	0.59577148348349	0.999866337035314
ENSG00000023608.6	SNAPC1	333.943315326984	0.00153157091180853	0.0404003078338607	0.680898594952239	0.999866337035314
ENSG00000023697.14	DERA	468.231746833288	-0.000599855918200432	0.0163593585938542	0.640206125672666	0.999866337035314
ENSG00000023734.12	STRAP	2417.37802055803	-5.67824930860428e-05	0.0115711669657859	0.951752080716731	0.999866337035314
ENSG00000023839.12	ABCC2	25.4902939153658	0.00179065211860177	0.0635783618372147	0.778788717630472	0.999866337035314
ENSG00000023892.13	DEF6	23.4749486221267	-0.00353584530967601	0.0663900352568571	0.5809363025662	0.999866337035314
ENSG00000023902.14	PLEKHO1	2014.49268969191	0.0016123628833747	0.0335630604513958	0.576272109762986	0.999866337035314
ENSG00000023909.11	GCLM	907.150581918873	-0.00718811175111019	0.0714401476997424	0.244538420983356	0.999866337035314
ENSG00000024422.13	EHD2	15867.3218121037	-8.84631342264748e-05	0.0161577404575605	0.946785720909123	0.999866337035314
ENSG00000024526.18	DEPDC1	63.2216377830598	0.0006392409288479	0.0604358898231379	0.916840818959743	0.999866337035314
ENSG00000024862.19	CCDC28A	273.796823563217	-0.00364602817146978	0.0403186333459878	0.240385432152086	0.999866337035314
ENSG00000025039.16	RRAGD	98.5430667812357	-0.00653386348925078	0.139125890829931	0.634265859017929	0.999866337035314
ENSG00000025156.14	HSF2	231.847843453002	0.00124517936100753	0.0295923230670704	0.621689027378742	0.999866337035314
ENSG00000025423.12	HSD17B6	24.0686157007958	-0.00257840271148403	0.0745395582044704	0.731112558620952	0.999866337035314
ENSG00000025434.20	NR1H3	860.355236970618	0.000499891834962999	0.0413364558018227	0.900214410933235	0.999866337035314
ENSG00000025770.20	NCAPH2	771.479246597611	-0.000908172198705848	0.0190004322908397	0.53595630051674	0.999866337035314
ENSG00000025772.9	TOMM34	737.359686543617	-0.000125372831076159	0.0262977843654529	0.957381377324649	0.999866337035314
ENSG00000025796.15	SEC63	3256.6600111741	2.86167368274547e-06	0.00932643569782263	0.997171181418861	0.999866337035314
ENSG00000025800.14	KPNA6	2004.7181264379	-0.000441999918742036	0.0120406253006103	0.643813015304214	0.999866337035314
ENSG00000026025.17	VIM	190646.393862422	-0.000783697972930899	0.0286788278984186	0.75659690924866	0.999866337035314
ENSG00000026036.23	RTEL1-TNFRSF6B	253.65520694234	-0.00125436589046915	0.0337321700885136	0.67611599981393	0.999866337035314
ENSG00000026297.18	RNASET2	390.907826656043	-0.00215818780204591	0.0328661230227671	0.411249943783204	0.999866337035314
ENSG00000026508.22	CD44	31059.2882644304	0.00034039613356755	0.0176388827640582	0.813699150387679	0.999866337035314
ENSG00000026559.15	KCNG1	91.5123975129042	-0.00012935805828369	0.0817551631191941	0.987756963256558	0.999866337035314
ENSG00000026652.16	AGPAT4	236.212480035343	0.0006285714856233	0.042093396997421	0.877020819910535	0.999866337035314
ENSG00000027001.11	MIPEP	1581.95100450013	-0.000324506678507457	0.0602294671573104	0.957647851629253	0.999866337035314
ENSG00000027075.18	PRKCH	50.8793160862569	0.00411064875370756	0.0792654493112296	0.598289754580306	0.999866337035314
ENSG00000027697.17	IFNGR1	1247.28449979956	-0.000504551942339576	0.0218394160700816	0.784003954732723	0.999866337035314
ENSG00000027847.15	B4GALT7	892.625307799861	0.00218397712675951	0.0332974232481115	0.413387616253629	0.999866337035314
ENSG00000028137.20	TNFRSF1B	1021.52555901042	0.00436704511788122	0.0592787212877042	0.410454427330673	0.999866337035314
ENSG00000028203.20	VEZT	1080.25045285765	-0.000239244545392441	0.0147468658158679	0.840464744005226	0.999866337035314
ENSG00000028277.23	POU2F2	226.729099198647	0.000368265398334766	0.0782471885556121	0.963548416906817	0.999866337035314
ENSG00000028310.19	BRD9	789.992315405744	0.000231325055762014	0.0138235707987231	0.834838910062676	0.999866337035314
ENSG00000028528.16	SNX1	2714.95050788884	-7.77619475009362e-05	0.0109958425852637	0.930980389338728	0.999866337035314
ENSG00000028839.10	TBPL1	349.769261879343	-0.00375533519864408	0.04131656308602	0.240120226999778	0.999866337035314
ENSG00000029153.16	BMAL2	796.776196689083	0.00479424202188925	0.0557759262375101	0.310538600110945	0.999866337035314
ENSG00000029363.18	BCLAF1	2524.83345753847	-0.000994111150664803	0.0185972441530313	0.481026810225403	0.999866337035314
ENSG00000029364.13	SLC39A9	1637.69137805363	0.00013468021785086	0.0110964601292215	0.881531081535809	0.999866337035314
ENSG00000029534.22	ANK1	50.836394893653	0.00374331700212373	0.0804662045392162	0.639784411188421	0.999866337035314
ENSG00000029639.12	TFB1M	287.762241703254	-0.000586859228286591	0.0315426568067146	0.838437813314431	0.999866337035314
ENSG00000029725.18	RABEP1	1691.56277391674	0.000656468402873908	0.0157880106452442	0.591426126277257	0.999866337035314
ENSG00000029993.16	HMGB3	391.312981980892	-0.00261283859704518	0.0401512701100777	0.439389157248561	0.999866337035314
ENSG00000030066.15	NUP160	667.219307665377	0.00329301605176612	0.0513759250594295	0.474175499688898	0.999866337035314
ENSG00000030304.15	MUSK	98.90456342457	-0.00031066624855762	0.0694301629665451	0.965178605230045	0.999866337035314
ENSG00000030582.20	GRN	22604.0711931544	0.00040866092539346	0.0251986269656628	0.853141707450264	0.999866337035314
ENSG00000031003.12	FAM13B	1438.50063551714	-0.000380981764473486	0.0194142789552771	0.813254545788255	0.999866337035314
ENSG00000031081.12	ARHGAP31	343.649804880539	-0.00108717849602886	0.0240548086022434	0.575859902988841	0.999866337035314
ENSG00000031691.8	CENPQ	72.889200199439	0.00100492575226325	0.0402300278277277	0.791670862072847	0.999866337035314
ENSG00000031698.14	SARS1	4848.29374728793	-0.000975850201645978	0.0268590105297768	0.669097973415485	0.999866337035314
ENSG00000031823.15	RANBP3	1698.63523070651	-0.000615237526994705	0.0215598904574217	0.731333487960909	0.999866337035314
ENSG00000032219.20	ARID4A	437.738407400622	-0.00062146413359715	0.021215404499475	0.723248908218873	0.999866337035314
ENSG00000032389.14	EIPR1	366.401117863796	-0.00059284286363858	0.0160117462782569	0.636205241773415	0.999866337035314
ENSG00000032444.17	PNPLA6	4459.76830882258	-6.05785833158778e-05	0.0270823469870714	0.980123327265288	0.999866337035314
ENSG00000033011.15	ALG1	1055.08493156494	-0.000232564746798344	0.012197591924132	0.812226997518729	0.999866337035314
ENSG00000033030.17	ZCCHC8	268.484439609209	0.000701182034912186	0.024440102220744	0.735997014720167	0.999866337035314
ENSG00000033050.10	ABCF2	1437.49421876946	-0.00022123098137542	0.0123416860828158	0.823268731781996	0.999866337035314
ENSG00000033100.17	CHPF2	4927.75254336274	0.000326203559297383	0.0237320829165517	0.874272655354245	0.999866337035314
ENSG00000033170.18	FUT8	966.54439092633	-0.00183950273905371	0.0406250380534401	0.616698435710606	0.999866337035314
ENSG00000033327.13	GAB2	1006.3794166428	-0.000318643729699699	0.0288678892847543	0.90289632934272	0.999866337035314
ENSG00000033627.19	ATP6V0A1	2364.35709458274	0.00169938064343057	0.0410732414148908	0.651734201557806	0.999866337035314
ENSG00000033800.15	PIAS1	740.381376457497	0.000849252234717017	0.0168534277012804	0.507852746483683	0.999866337035314
ENSG00000033867.19	SLC4A7	897.725652571982	-5.08438833738906e-05	0.0186790584716665	0.974104430192988	0.999866337035314
ENSG00000034053.16	APBA2	869.487588460187	0.00222952648051538	0.0380023248532455	0.490677823846025	0.999866337035314
ENSG00000034152.21	MAP2K3	2330.16818964928	0.00171375020432668	0.03425199739923	0.559618782635305	0.999866337035314
ENSG00000034239.12	CLXN	7.98322938097319	-0.00137029707390307	0.0898885271433739	0.882121823814995	0.999866337035314
ENSG00000034510.7	TMSB10	31453.1971111742	0.00208799898515147	0.0339453026545282	0.452599713842245	0.999866337035314
ENSG00000034533.13	ASTE1	104.940329652197	-0.000505022023591474	0.0245631988928142	0.812334903295906	0.999866337035314
ENSG00000034693.16	PEX3	417.240413884099	-0.00139714570315906	0.0424027800829287	0.726158040642895	0.999866337035314
ENSG00000034713.8	GABARAPL2	1432.40591194922	-0.00132924359961461	0.0197278172908095	0.35974876388732	0.999866337035314
ENSG00000034971.18	MYOC	59.9019744521479	-0.000275640266010292	0.0876317430247894	0.975675857753115	0.999866337035314
ENSG00000035115.23	SH3YL1	450.768371747703	-0.000544775043402858	0.0211253107617202	0.756934573061874	0.999866337035314
ENSG00000035141.11	FAM136A	415.927078676382	-0.000572754312841966	0.0169420142047382	0.669483309392046	0.999866337035314
ENSG00000035403.19	VCL	8785.95604453113	4.56457153401509e-05	0.0127371359014217	0.964593401442751	0.999866337035314
ENSG00000035499.14	DEPDC1B	11.8821140623052	0.0135863631598309	0.139225119606941	0.298004583747455	0.999866337035314
ENSG00000035664.12	DAPK2	191.724247537049	-0.0056620491971386	0.0695660164930526	0.367597899287671	0.999866337035314
ENSG00000035681.11	NSMAF	1194.912035586	-0.00290739435539579	0.0296837502904541	0.175809877109862	0.999866337035314
ENSG00000035687.10	ADSS2	1672.03159096354	-0.000160139428238132	0.0304428281307844	0.954268335109141	0.999866337035314
ENSG00000035862.14	TIMP2	48645.0587442764	-0.000341816812651923	0.0173396676233047	0.809205399512873	0.999866337035314
ENSG00000035928.18	RFC1	705.84901440987	0.000417644688821034	0.0160415114634541	0.744978941693025	0.999866337035314
ENSG00000036054.14	TBC1D23	1242.35700180335	-0.000338745782232502	0.0141908966932266	0.764463394467114	0.999866337035314
ENSG00000036448.11	MYOM2	62.0903891350535	0.00589301312699446	0.0922443637034656	0.51117203734086	0.999866337035314
ENSG00000036530.10	CYP46A1	13.768593430173	-0.00207606255039623	0.0878457104119928	0.81728003319284	0.999866337035314
ENSG00000036549.14	ZZZ3	864.294147885397	0.000486223549057166	0.0159848642407008	0.701490121209279	0.999866337035314
ENSG00000036672.17	USP2	43.5872002696738	-0.00454878088649212	0.0794162350106834	0.556747854129432	0.999866337035314
ENSG00000036828.18	CASR	3.49159909980174	0.0295183421776214	0.299677163456413	0.254246896507786	0.999866337035314
ENSG00000037042.10	TUBG2	607.602844907031	6.33561485267251e-05	0.0180439711367643	0.966408689527719	0.999866337035314
ENSG00000037241.8	RPL26L1	298.812773029645	0.000342768201235636	0.0138328323944856	0.755352166838337	0.999866337035314
ENSG00000037474.16	NSUN2	994.505385619197	0.00070354973342924	0.0131477268141701	0.489056858505078	0.999866337035314
ENSG00000037637.12	FBXO42	585.008172941308	-0.00092272325753758	0.0161028701455911	0.445667546140245	0.999866337035314
ENSG00000037749.14	MFAP3	632.490159635097	-0.000660412439853539	0.0281896566594467	0.791338903975848	0.999866337035314
ENSG00000037757.15	MRI1	518.851969922778	0.000216143950807616	0.019697189512474	0.896308990258799	0.999866337035314
ENSG00000037897.18	METTL1	166.076937766038	0.000584542605482647	0.0272203832056487	0.807721692273293	0.999866337035314
ENSG00000037965.6	HOXC8	60.2882139772414	-0.00157325882540718	0.121038014911446	0.898480475364955	0.999866337035314
ENSG00000038002.10	AGA	552.967514998766	0.000918498863836133	0.031510941440817	0.744717770053085	0.999866337035314
ENSG00000038219.14	BOD1L1	1193.63868307259	6.86608163477267e-05	0.0142249895340138	0.952494744534712	0.999866337035314
ENSG00000038274.19	MAT2B	1400.43854812415	0.0017394302476658	0.0304664302341979	0.482259777667061	0.999866337035314
ENSG00000038358.16	EDC4	1213.66967418306	-0.00164911139837128	0.0259093240695408	0.405866145109318	0.999866337035314
ENSG00000038382.23	TRIO	5132.9599807036	-0.00138883283350929	0.0201244328966499	0.346914355370497	0.999866337035314
ENSG00000038427.16	VCAN	12597.4626726624	0.00127910931003361	0.0448631951598508	0.76596790760603	0.999866337035314
ENSG00000038532.18	CLEC16A	654.077234038119	-0.00241436891382751	0.0247205043202915	0.173613119180221	0.999866337035314
ENSG00000038945.16	MSR1	70.6887934025114	0.00548266871662455	0.0754200223881088	0.437737841983796	0.999866337035314
ENSG00000039139.11	DNAH5	287.950565438067	-0.0124867819314341	0.0971387563934606	0.148465708798366	0.999866337035314
ENSG00000039319.18	ZFYVE16	906.807030884876	-0.00160340655397502	0.0284168766087469	0.481727873803244	0.999866337035314
ENSG00000039523.21	RIPOR1	1774.55974125535	-0.00128105609736876	0.0175857536089114	0.320492265010508	0.999866337035314
ENSG00000039560.15	RAI14	4428.06527465433	0.00167590053843888	0.0351564326205084	0.583671303186377	0.999866337035314
ENSG00000039650.13	PNKP	814.217328912358	2.15747481110763e-05	0.0171966286762619	0.987912818182033	0.999866337035314
ENSG00000040199.19	PHLPP2	317.482985705639	0.00568398952209364	0.0544557586672499	0.193809549950275	0.999866337035314
ENSG00000040275.18	SPDL1	185.162479087983	0.000585885323957742	0.0308836349735733	0.834557477918227	0.999866337035314
ENSG00000040341.19	STAU2	712.898421151527	-5.15757114535991e-05	0.0171760769396862	0.971061872030586	0.999866337035314
ENSG00000040487.14	SLC66A1	439.699787555894	-0.000778378255434508	0.0196274912531037	0.617561432498876	0.999866337035314
ENSG00000040531.17	CTNS	593.049403253032	-0.00334193291882431	0.0402569743805077	0.29152537286913	0.999866337035314
ENSG00000040608.14	RTN4R	21.669280794494	0.00279304093342975	0.113239433255791	0.808401815732763	0.999866337035314
ENSG00000040633.13	PHF23	1149.92698793836	-0.000783409508276202	0.01365653343351	0.45419242230509	0.999866337035314
ENSG00000040731.11	CDH10	14.2874473539878	-0.00232528200155453	0.119850848698	0.848696186642003	0.999866337035314
ENSG00000040933.18	INPP4A	682.747755523562	0.00106401359493982	0.0225820310744816	0.552512875980624	0.999866337035314
ENSG00000041353.11	RAB27B	265.659615224246	0.0176594738240149	0.145342861519582	0.191195032521256	0.999866337035314
ENSG00000041515.16	MYO16	8.51949194634459	0.00174290749178239	0.115894223804936	0.882873243096922	0.999866337035314
ENSG00000041802.12	LSG1	703.702873195094	0.00134030142047231	0.0249556463209793	0.49607083879712	0.999866337035314
ENSG00000041880.16	PARP3	872.783847083795	0.000208614069462015	0.0141629468099017	0.854818099488535	0.999866337035314
ENSG00000041982.18	TNC	54552.9104339233	0.000521666485099782	0.0523229493629678	0.920448131419008	0.999866337035314
ENSG00000041988.17	THAP3	429.469248030516	0.00433145409483582	0.0450634782114042	0.217840397152623	0.999866337035314
ENSG00000042062.14	RIPOR3	925.475174688129	0.0058976189673564	0.0736242071825732	0.381757247672164	0.999866337035314
ENSG00000042088.15	TDP1	193.716966194244	-0.00235577424236264	0.0294666118424863	0.281988870939602	0.999866337035314
ENSG00000042286.16	AIFM2	1174.23558803499	0.00196467067710034	0.0234491853503898	0.245000306011057	0.999866337035314
ENSG00000042317.18	SPATA7	174.817199046038	-0.00818550451328436	0.0627724400688028	0.109153968558453	0.999866337035314
ENSG00000042429.13	MED17	534.375232733032	0.00468382625828145	0.0449271853485294	0.174843982584379	0.999866337035314
ENSG00000042445.15	RETSAT	2613.00009133631	0.000224602050315108	0.0201904069740576	0.895323456044186	0.999866337035314
ENSG00000042493.17	CAPG	1891.47228467561	0.0015685037022212	0.034646313555604	0.604431299229542	0.999866337035314
ENSG00000042753.13	AP2S1	4022.04105638669	0.0016153943077844	0.0340249182418719	0.582656357200044	0.999866337035314
ENSG00000042781.14	USH2A	6.3555139758381	0.000406843959791075	0.0991235984118059	0.968212911019584	0.999866337035314
ENSG00000042832.12	TG	76.0764052928142	0.00705726348256283	0.0952733173058143	0.438626012713577	0.999866337035314
ENSG00000042980.15	ADAM28	12.1913996659467	0.000519021275989668	0.0959620060187747	0.958142276236332	0.999866337035314
ENSG00000043093.16	DCUN1D1	693.223272602219	0.000596990103875321	0.0182915913974284	0.683812846141204	0.999866337035314
ENSG00000043514.17	TRIT1	170.619593256071	-0.00103173564880647	0.0297029464089742	0.690460061202288	0.999866337035314
ENSG00000044090.14	CUL7	2158.21829735138	-0.00129170297754512	0.0197433094420618	0.37579399536419	0.999866337035314
ENSG00000044115.22	CTNNA1	9024.14786335249	0.00148636899470184	0.0181180937296079	0.260553796540624	0.999866337035314
ENSG00000044459.16	CNTLN	262.47205857704	-0.000371340622499752	0.0202425074842837	0.826787259901556	0.999866337035314
ENSG00000044574.10	HSPA5	22578.573783401	0.00285925764470653	0.0313733363549453	0.213732655157652	0.999866337035314
ENSG00000046604.16	DSG2	393.886984966246	-0.00307630117809208	0.122239445604641	0.803734710817375	0.999866337035314
ENSG00000046647.16	GEMIN8	391.319069400731	-0.00148073018833858	0.0239278524403238	0.415731063241982	0.999866337035314
ENSG00000046651.17	OFD1	355.224738392315	-0.00140007901230327	0.0310477276657101	0.597146407509828	0.999866337035314
ENSG00000046653.15	GPM6B	127.698255846367	0.0194812514067613	0.166950837839571	0.209881172996615	0.999866337035314
ENSG00000046774.10	MAGEC2	9.58181035620057	-0.00729441323232872	0.147175329892353	0.613213241155061	0.999866337035314
ENSG00000046889.20	PREX2	13.9615515001863	-0.00325796373776853	0.115586818407897	0.781004326674697	0.999866337035314
ENSG00000047056.19	WDR37	700.298321644096	-0.00588967979942768	0.0497737997583628	0.127691547528216	0.999866337035314
ENSG00000047188.17	YTHDC2	483.819361075209	-0.00138107969331202	0.0233284756879822	0.438669304609167	0.999866337035314
ENSG00000047230.16	CTPS2	264.839685465756	0.000373379676496948	0.0257620996161129	0.869447116036144	0.999866337035314
ENSG00000047249.19	ATP6V1H	1422.45336937429	-0.00241378043364009	0.0393583120422617	0.47047459780732	0.999866337035314
ENSG00000047346.14	ATOSA	531.22507178343	-0.0084468393838933	0.0641674458085206	0.107491598208862	0.999866337035314
ENSG00000047365.14	ARAP2	27.6158657117209	0.0289992154977511	0.218077825703543	0.153784889413656	0.999866337035314
ENSG00000047410.14	TPR	2437.39220712903	-0.000923194061318821	0.0212969503503767	0.585706989697932	0.999866337035314
ENSG00000047457.15	CP	2.57116121967458	0.010390138433089	0.202428789961433	0.583005384497063	0.999866337035314
ENSG00000047578.15	KATNIP	682.596311535391	0.00763921272562742	0.0650180583251836	0.153700884595636	0.999866337035314
ENSG00000047579.21	DTNBP1	253.29075033919	0.000617343321773237	0.0202589522389766	0.709592839752614	0.999866337035314
ENSG00000047617.18	ANO2	10.4908132437006	-0.00356707737317026	0.131688775161026	0.787779106862013	0.999866337035314
ENSG00000047621.13	FERRY3	335.407144306044	5.06163201191276e-05	0.0203696532924833	0.976706298824478	0.999866337035314
ENSG00000047634.16	SCML1	303.482097203353	0.00247912815760666	0.0415968478450195	0.49174290468674	0.999866337035314
ENSG00000047644.20	WWC3	568.023245021998	0.0056397950957123	0.0480600244165001	0.128351295720786	0.999866337035314
ENSG00000047648.23	ARHGAP6	746.88904999359	-0.00262079471213282	0.0748192065880224	0.727759756386665	0.999866337035314
ENSG00000047849.23	MAP4	18322.6856957256	0.000210657855034082	0.0153163600344772	0.865271568779295	0.999866337035314
ENSG00000047932.15	GOPC	1144.33831497229	-0.000753595212820733	0.0198313946060501	0.634474153445627	0.999866337035314
ENSG00000048052.26	HDAC9	297.625210102215	0.0138352269612081	0.124483355545679	0.229771788340905	0.999866337035314
ENSG00000048140.19	TSPAN17	1689.10303403823	0.000535223316843232	0.0232351050981416	0.787090610187059	0.999866337035314
ENSG00000048162.23	NOP16	266.3293126049	0.00103346719400872	0.0208163347611038	0.522566921192505	0.999866337035314
ENSG00000048342.19	CC2D2A	863.192661596216	-0.000460451887685241	0.0186799449911238	0.76320232865801	0.999866337035314
ENSG00000048392.14	RRM2B	2510.83472232858	0.000153940032843492	0.0227235335456715	0.937700476858668	0.999866337035314
ENSG00000048405.12	ZNF800	343.268859856332	-0.000268061457903196	0.0140220278221581	0.811372452162925	0.999866337035314
ENSG00000048471.15	SNX29	1329.29515636195	-0.00187189021568077	0.0368723828162845	0.559551248726253	0.999866337035314
ENSG00000048540.17	LMO3	11.7416825844555	0.000954182374304268	0.105443167341061	0.9297930294749	0.999866337035314
ENSG00000048544.8	MRPS10	1034.35564478426	-0.000604138022178968	0.0145868918863407	0.59295921370621	0.999866337035314
ENSG00000048649.14	RSF1	1118.87265318151	-0.000113160724132517	0.0238118384252756	0.956701237974025	0.999866337035314
ENSG00000048707.15	VPS13D	1144.63075970333	-0.000261550938274759	0.0131325645321731	0.803292458855621	0.999866337035314
ENSG00000048740.20	CELF2	1153.30089858123	-0.00181480541101173	0.0463865031991669	0.678301189031942	0.999866337035314
ENSG00000048828.19	FAM120A	3778.68818600748	0.00105464083058919	0.0147343728794714	0.342195150587046	0.999866337035314
ENSG00000049089.16	COL9A2	69.4263464426545	-0.0056818329827119	0.0750609210256183	0.41525244689327	0.999866337035314
ENSG00000049130.17	KITLG	3094.33871088858	-0.00618595459051352	0.0534697676953177	0.14267263741214	0.999866337035314
ENSG00000049167.17	ERCC8	220.537338918603	-0.00670384776494762	0.0563580983404665	0.135493048123153	0.999866337035314
ENSG00000049239.14	H6PD	3684.33746029793	-0.000250234776820407	0.0324238842319421	0.933655028061381	0.999866337035314
ENSG00000049245.13	VAMP3	4756.18029168049	-0.000384373252937333	0.019473323874875	0.812242246917208	0.999866337035314
ENSG00000049246.16	PER3	628.496489766472	0.00129349521584124	0.0304716540532063	0.620445744351036	0.999866337035314
ENSG00000049249.11	TNFRSF9	9.70439679565243	-0.000451877040543028	0.202867188518224	0.981019163700698	0.999866337035314
ENSG00000049323.17	LTBP1	24172.1644818021	0.000761434960228212	0.0259476122614934	0.732897066183146	0.999866337035314
ENSG00000049449.11	RCN1	13850.7792829171	-0.000168915177460688	0.0143292290589923	0.883944817591464	0.999866337035314
ENSG00000049540.20	ELN	1547.87672159568	0.00304994496821798	0.139004172726279	0.827021766170628	0.999866337035314
ENSG00000049541.12	RFC2	212.699119060047	0.00101533517537548	0.0225707342478212	0.573392749312432	0.999866337035314
ENSG00000049618.26	ARID1B	1381.53424477543	0.000361295226919776	0.0285528891595958	0.888369764087845	0.999866337035314
ENSG00000049656.15	CLPTM1L	3121.03184284805	-0.000149638621670897	0.0191158509123655	0.925737782677559	0.999866337035314
ENSG00000049759.21	NEDD4L	715.605212048468	-0.00312314786160504	0.047016746637503	0.445362732878306	0.999866337035314
ENSG00000049769.15	PPP1R3F	276.682209625551	0.00173418719075102	0.0403911132782211	0.636938256052248	0.999866337035314
ENSG00000049860.14	HEXB	6553.78725318655	-0.000648176327763875	0.0314035915372935	0.820371757305427	0.999866337035314
ENSG00000049883.16	PTCD2	302.428593974323	0.00170054075830429	0.0260897078394123	0.392655045519623	0.999866337035314
ENSG00000050130.19	JKAMP	1302.40643463289	0.000554568029375142	0.0149119947897744	0.633732209308714	0.999866337035314
ENSG00000050165.20	DKK3	62743.9344168977	0.000731152453057368	0.0190122367813013	0.627890243118887	0.999866337035314
ENSG00000050327.16	ARHGEF5	351.976844795093	0.000184827828357881	0.0358390198682838	0.956485074509531	0.999866337035314
ENSG00000050344.10	NFE2L3	479.252448911886	0.0262832106104213	0.172620439559912	0.110371262947084	0.999866337035314
ENSG00000050393.13	MCUR1	579.075630383044	-0.000515545376250535	0.0189620159519212	0.738915964885052	0.999866337035314
[truncated: 17,789 more rows]
