# Supplementary material for: Cellular senescence dysregulates antiviral interferon responses in idiopathic pulmonary fibrosis
Source: bioRxiv. 2026 Apr 23:2026.04.20.719739. Preprint. [Version 1] doi: 10.64898/2026.04.20.719739 (PMC13131623; doi:10.64898/2026.04.20.719739)
Supplement: Supplement 5 [file media-5.csv]

gene_id	gene_name	baseMean	log2FoldChange	lfcSE	pvalue	padj
ENSG00000188290.12	HES4	417.398134757381	2.89812898419859	0.394206680924162	3.97568981108102e-15	7.85397522179056e-11
ENSG00000227617.10	CERS6-AS1	25.841847789784	-19.287427515793	2.83341483242712	3.25700324376723e-12	3.21710495403108e-08
ENSG00000130813.19	SHFL	3089.01975034764	1.73032131751186	0.262408805912625	1.25898322927161e-11	8.29040456475358e-08
ENSG00000272512.1	ENSG00000272512	42.147983236712	4.76449910555498	0.989083347980094	2.30069994943392e-10	1.13625818752668e-06
ENSG00000171855.7	IFNB1	79.9076787911374	8.50982042070419	1.56722671210099	5.09708094454714e-10	2.01385668119057e-06
ENSG00000291077.2	ENSG00000291077	159.553825928297	2.32489504543647	0.409964911878199	1.61372062174489e-09	5.31317514709505e-06
ENSG00000168394.14	TAP1	5739.91107920984	1.90775270903228	0.332069828065822	2.14997695213026e-09	6.06754209847618e-06
ENSG00000138035.16	PNPT1	1610.29837857431	2.23192672354297	0.397392808566895	2.68873244892941e-09	6.63948869107506e-06
ENSG00000059378.14	PARP12	1701.6236687771	2.02674121778958	0.359193667253778	3.31508500644367e-09	7.27661158914385e-06
ENSG00000107201.13	RIGI	5241.98966949603	2.53535400385359	0.476479408537845	6.15870335856582e-09	1.21665184848468e-05
ENSG00000130775.17	THEMIS2	939.70252485914	2.00608288342378	0.364141841265584	7.18532103275255e-09	1.29041833638206e-05
ENSG00000239713.10	APOBEC3G	487.506922368922	1.95846702020772	0.357234950193993	8.86815096437413e-09	1.45991935251009e-05
ENSG00000168062.10	BATF2	1115.9242214048	2.74175051539389	0.544294082580744	1.24667226542137e-08	1.75914361452851e-05
ENSG00000185507.22	IRF7	1780.03343237139	2.3616379102901	0.446845134842786	1.20106843150208e-08	1.75914361452851e-05
ENSG00000132109.11	TRIM21	1416.06992027371	1.96156490391831	0.363736136264773	1.43107797238563e-08	1.88472968963188e-05
ENSG00000060491.18	OGFR	2824.18174849521	1.3907091216146	0.259629763118087	2.50233224825128e-08	2.60526715213203e-05
ENSG00000130303.15	BST2	1040.62322170208	2.67707501223349	0.53996857450279	2.30401968220241e-08	2.60526715213203e-05
ENSG00000168404.14	MLKL	578.615300245454	1.9597055335024	0.370702219510717	2.50569860240489e-08	2.60526715213203e-05
ENSG00000234127.10	TRIM26	1468.6229616319	1.04573957935936	0.194194188832383	2.31838060604917e-08	2.60526715213203e-05
ENSG00000182179.14	UBA7	2585.70945395407	1.75011184240407	0.333851477419399	3.90148693262257e-08	3.85369371769794e-05
ENSG00000178685.15	PARP10	5078.18207364441	1.5057477748505	0.294292583943333	8.31494082957978e-08	7.8219836232547e-05
ENSG00000198576.4	ARC	41.7905415688799	3.52328445613185	0.936852702073343	1.210576969177e-07	0.000108704309209508
ENSG00000170581.16	STAT2	9531.42010981847	1.19027771481437	0.236550724144635	1.33387616254235e-07	0.000114568363439235
ENSG00000196116.9	TDRD7	989.751382730541	1.51182418385811	0.304766169477061	1.72374708235441e-07	0.000141885931716297
ENSG00000304130.1	ENSG00000304130	14.4945972234966	17.4586898006585	4.80962795307463	2.04097045823503e-07	0.000161277485609732
ENSG00000173821.20	RNF213	14756.8011035409	1.79381446691871	0.369149304650405	2.25266778571684e-07	0.000171159431180139
ENSG00000269720.3	CCDC194	17.3008044208969	3.99687906138404	1.22307881800563	2.5733713389393e-07	0.000188285002965726
ENSG00000137200.14	CMTR1	2120.02502391354	0.990701201260245	0.207305210303429	4.38803707551228e-07	0.000309591687238375
ENSG00000260914.3	ENSG00000260914	198.060480293526	6.51730385703331	2.34042698611676	5.37253600855998e-07	0.000365980858100353
ENSG00000089692.10	LAG3	41.7146992564876	3.09114443976709	0.86318973698622	5.97663596174965e-07	0.000393561478081214
ENSG00000130589.16	HELZ2	6669.22604954013	2.19895377218226	0.496455277258274	6.26848761154294e-07	0.000399464428277519
ENSG00000277511.3	ENSG00000277511	47.3619174746218	2.42151851076152	0.578960205496001	8.12175477652735e-07	0.000501391455032181
ENSG00000269693.1	ENSG00000269693	26.3237897646585	-16.1253553542399	6.94414861219535	9.23229132057729e-07	0.000552678530418195
ENSG00000135899.21	SP110	1631.77529060395	1.77719228594081	0.402807371189742	1.13733667401489e-06	0.000660826058681296
ENSG00000110057.10	UNC93B1	1620.497199143	1.5527093772138	0.350364625425779	1.2454955789693e-06	0.000664993653041581
ENSG00000168961.18	LGALS9	982.353629350828	2.44436280365688	0.612639127594374	1.23538204643539e-06	0.000664993653041581
ENSG00000172936.19	MYD88	2290.43274906558	1.51613725137016	0.341388273188244	1.23086770994913e-06	0.000664993653041581
ENSG00000068079.8	IFI35	3315.29824335498	2.09970637635576	0.496871310041809	1.31073616200301e-06	0.00068141033895709
ENSG00000140853.18	NLRC5	1245.78778193607	1.63823527016449	0.380110416567215	1.6903794142621e-06	0.000856242187916609
ENSG00000155363.20	MOV10	2846.21812384501	1.29171040228983	0.300710690508259	2.02419653037148e-06	0.000999700061437215
ENSG00000119922.11	IFIT2	22171.8035699663	2.90444822394549	0.924289850375939	2.08541591844978e-06	0.00100481442607257
ENSG00000102871.17	TRADD	1091.63905871472	0.815233233164768	0.189671465046264	2.3383052477993e-06	0.00102493518632632
ENSG00000113391.20	ARB2A	621.945902340182	-0.971089851762311	0.22764046804364	2.38477194080607e-06	0.00102493518632632
ENSG00000185753.14	CXorf38	401.147401451606	0.941610419052152	0.220535886017267	2.38658661457912e-06	0.00102493518632632
ENSG00000263069.6	RNF213-AS1	61.4219681418985	2.19688679631224	0.557164779274919	2.18626137138762e-06	0.00102493518632632
ENSG00000272821.1	ENSG00000272821	12.35612656078	16.1687854622496	12.6299269023075	2.37508276685543e-06	0.00102493518632632
ENSG00000105939.15	ZC3HAV1	2856.36660960668	1.48130638389324	0.355631036620949	2.67633837443516e-06	0.00107520059743005
ENSG00000124201.15	ZNFX1	7690.83076660792	1.44315934876031	0.346520315524821	2.72133788263744e-06	0.00107520059743005
ENSG00000125826.23	RBCK1	4246.20471559234	1.04308501954767	0.247868868210782	2.70873175540592e-06	0.00107520059743005
ENSG00000138646.10	HERC5	1898.26026556684	2.56410103704462	0.743904789884965	2.69322735403805e-06	0.00107520059743005
ENSG00000187608.11	ISG15	17404.87510381	2.41710898490037	0.675274145838316	2.92309789643958e-06	0.00113227056753263
ENSG00000223960.10	CHROMR	377.085958298945	1.2852817899638	0.315986112610694	3.60723261122836e-06	0.00137040154297723
ENSG00000213689.14	TREX1	846.357465219921	1.89772726757859	0.493288870068073	3.97462462500579e-06	0.00148148508428282
ENSG00000111679.18	PTPN6	24.1867327618429	2.67109465519146	0.886913673895821	4.07019630747293e-06	0.00148901348248385
ENSG00000112343.12	TRIM38	1513.92969571683	1.15120952157137	0.29393228861774	5.18402839193522e-06	0.00186200874332146
ENSG00000133313.16	CNDP2	1970.5686013694	0.607113336328697	0.155300677845617	5.75955147049113e-06	0.00203178463034915
ENSG00000068976.15	PYGM	19.7249807890957	3.06706635730084	1.48320944459075	6.37095193661601e-06	0.00213318907640423
ENSG00000119673.17	ACOT2	650.688104269442	0.840898752542524	0.218510152315069	6.32817257827445e-06	0.00213318907640423
ENSG00000132274.18	TRIM22	4773.40500829353	1.52549856227571	0.405874487751669	6.31087282503372e-06	0.00213318907640423
ENSG00000105559.14	PLEKHA4	6829.31049570669	1.54151921034909	0.415007579962976	6.79714193320428e-06	0.00223795898150751
ENSG00000108771.14	DHX58	1486.28479889753	1.77959931036149	0.494642821268462	7.06004535876516e-06	0.00228641305020337
ENSG00000204138.14	PHACTR4	831.977702766628	0.996624907945358	0.268986749986395	8.07241437330839e-06	0.00257210557975334
ENSG00000077522.16	ACTN2	107.595627735733	2.67459644541221	1.12969081603812	8.4729880768155e-06	0.00265688697551572
ENSG00000181381.16	DDX60L	3807.08664850341	2.03092364069171	0.622639870988732	9.05572226107274e-06	0.00279524676980456
ENSG00000299483.1	ENSG00000299483	11.5631044435941	3.27144491915994	2.39641726652288	1.12274121582719e-05	0.00341226964902556
ENSG00000198133.10	TMEM229B	153.579549170275	1.81701980397128	0.555671755332124	1.15020913360871e-05	0.00344278506582424
ENSG00000204264.13	PSMB8	2028.51330843026	1.38969950267948	0.405122523936267	1.1937794475823e-05	0.00348471643126243
ENSG00000254470.4	AP5B1	781.742635088549	1.08581403633268	0.312738320551567	1.19949743014855e-05	0.00348471643126243
ENSG00000025708.15	TYMP	3470.59170904223	1.91897437384729	0.6236904166382	1.35509772036303e-05	0.00387970369069155
ENSG00000291086.2	LGALS17A	13.6942341585471	3.58485486824602	3.55000605740023	1.43674215468183e-05	0.00405469160939136
ENSG00000138496.18	PARP9	3620.65584704059	1.58829088172362	0.51856770849234	1.88721055743447e-05	0.00525096402283353
ENSG00000146085.9	MMUT	775.849377607617	-0.551242687653233	0.176010634107537	1.94737433559164e-05	0.00534310833327955
ENSG00000182393.3	IFNL1	10.3495360172177	2.70765260164399	2.81707475426547	2.3837104210497e-05	0.00645071224216941
ENSG00000072121.17	ZFYVE26	1521.90439463072	1.20777447467353	0.404877023689113	2.51079196310958e-05	0.00670279665286887
ENSG00000106785.16	TRIM14	2459.98295980289	1.66035144564279	0.610584169677465	2.85598234093207e-05	0.00752265748601507
ENSG00000119782.14	FKBP1B	229.651286305358	1.03548327463877	0.35885938669265	2.97465280644312e-05	0.00773214028832682
ENSG00000184979.13	USP18	1925.25767656974	1.82871294399414	0.721604961375336	3.0181740616346e-05	0.00774338033605084
ENSG00000105402.8	NAPA	4249.35968779693	0.800192728091383	0.279839823176922	3.09343291930648e-05	0.00783471375908968
ENSG00000172183.17	ISG20	607.808059257951	2.14694555262727	1.19499536859826	3.48189362146588e-05	0.00870693778380486
ENSG00000160888.9	IER2	2386.49709948821	1.05231785849101	0.380468878914867	3.52732165789334e-05	0.00871027991896036
ENSG00000185880.15	TRIM69	1528.5159359697	1.11020524511418	0.407128090685705	3.70036195061696e-05	0.00902477164622692
ENSG00000137198.11	GMPR	1781.86301034432	1.85595064123197	0.819604373176547	3.95993640818921e-05	0.00954006631021681
ENSG00000178719.18	GRINA	9944.54867113983	0.493676889263559	0.192635648895201	4.11953799180645e-05	0.00980499675037789
ENSG00000116863.12	ADPRS	1014.91359984906	0.912480283515654	0.348602128616755	4.3889990330181e-05	0.0102005501055615
ENSG00000125508.4	SRMS	10.490766396975	2.07768427393435	2.73465237037012	4.36556702847957e-05	0.0102005501055615
ENSG00000110446.13	SLC15A3	2400.64825881022	1.58765860924435	0.657419795043094	4.50569474167631e-05	0.0103499999560251
ENSG00000172432.20	GTPBP2	1811.19949886964	0.82238561383163	0.325093579614753	4.95089503950463e-05	0.0112419461500476
ENSG00000290391.2	ENSG00000290391	18.147118893552	2.88623199146128	7.51310069783221	5.34952718984754e-05	0.0120090806403907
ENSG00000100226.17	GTPBP1	1466.12090943036	0.845617820749741	0.352639365092096	5.986532291902e-05	0.0127165532716692
ENSG00000139668.10	WDFY2	497.925165154646	0.931375917770708	0.385377905036308	5.84217974182753e-05	0.0127165532716692
ENSG00000188313.14	PLSCR1	2328.41411722831	1.51151676556755	0.670656932791265	5.90334075338662e-05	0.0127165532716692
ENSG00000204261.9	PSMB8-AS1	138.891736039537	1.53649875631303	0.685479731640829	5.87041558159113e-05	0.0127165532716692
ENSG00000255587.10	RAB44	11.873304490872	1.90776734876897	1.14962203230264	5.9856903856803e-05	0.0127165532716692
ENSG00000086065.15	CHMP5	2142.88000724905	0.694437853377812	0.300194396995113	6.59195742400112e-05	0.0132160296163299
ENSG00000128394.18	APOBEC3F	424.815573195142	1.24896819520116	0.543093642028073	6.49998911941098e-05	0.0132160296163299
ENSG00000135114.14	OASL	1645.0001265462	1.88428766249632	1.44302364681884	6.53716153644868e-05	0.0132160296163299
ENSG00000141682.13	PMAIP1	960.698961123457	1.59243931688921	0.761446331305124	6.6899669027233e-05	0.0132160296163299
ENSG00000185745.10	IFIT1	14943.4498548733	1.84485667191454	1.0558229870337	6.44488257600413e-05	0.0132160296163299
ENSG00000204592.10	HLA-E	16498.0836206941	0.851415325478343	0.361409387640918	6.36294810104529e-05	0.0132160296163299
ENSG00000205413.8	SAMD9	3630.27399102929	1.57287313300822	0.745937215072815	6.68806243691355e-05	0.0132160296163299
ENSG00000173762.9	CD7	110.417183943746	1.82295133546655	1.05752603989168	6.81693265436757e-05	0.0133335153056467
ENSG00000111331.15	OAS3	7623.17438612064	1.83302594704584	1.1131194564235	6.98912058451432e-05	0.0135362820732432
ENSG00000002549.14	LAP3	5296.28390906943	1.40664522649568	0.66769389851902	7.7484360170844e-05	0.0148611993706313
ENSG00000122783.18	CYREN	1223.57231462944	0.816035318718244	0.377388820491062	8.4130401563674e-05	0.0159807315662536
ENSG00000137275.17	RIPK1	1340.43091850241	0.552389640485312	0.264069636645623	8.56537983516008e-05	0.0161151503470083
ENSG00000166888.14	STAT6	6325.29459214192	0.498382663018215	0.24324617875551	8.76311453731113e-05	0.0163176451334119
ENSG00000172613.9	RAD9A	275.577584672594	0.896903175338351	0.421770799046386	8.90978738572735e-05	0.0163176451334119
ENSG00000270276.3	H4C15	140.254314607214	1.18778880056168	0.568080715310016	8.92080827339148e-05	0.0163176451334119
ENSG00000119917.15	IFIT3	17796.9065713005	1.68704147191151	1.01739511929785	9.1185010354326e-05	0.0165262374270616
ENSG00000130939.21	UBE4B	1228.99282011295	-0.626495690246024	0.308337131735152	9.77647800431061e-05	0.0175576657250142
ENSG00000155629.16	PIK3AP1	64.7429508442299	1.70085112341797	1.27977599938202	9.897809703768e-05	0.0176154261890033
ENSG00000136514.3	RTP4	533.402476446379	1.59929325296212	0.933061227546463	0.0001002784901347	0.0176875140411695
ENSG00000101347.12	SAMHD1	5107.05020315496	1.38663915194394	0.733805390169937	0.0001046242783872	0.0182907311463641
ENSG00000140464.21	PML	4608.55380728288	1.01306133382097	0.508830371804229	0.000108152793222291	0.0185787689574465
ENSG00000270379.6	HEATR9	15.6923382507815	1.32347826800625	2.10171521390118	0.000108018909695731	0.0185787689574465
ENSG00000115267.10	IFIH1	2932.46572058476	1.59112645866018	0.989481877539117	0.000111506125629506	0.0189896854466456
ENSG00000121060.19	TRIM25	4811.84360121856	1.09629534117972	0.563099279815051	0.000113344512231583	0.0191377849498711
ENSG00000155287.13	SLC25A28	1545.91618577088	1.04560527568564	0.542580579366271	0.000118299199682053	0.0198050905908386
ENSG00000173786.17	CNP	5236.23788729513	0.952048997577349	0.499719658500244	0.000124224871383916	0.0206223725562122
ENSG00000188157.16	AGRN	14087.6921097137	0.884600449191414	0.46623317746091	0.000126255480064223	0.0207848084055726
ENSG00000249934.2	NCOA4P2	5.47297901183254	1.19674036634437	2.04965957185709	0.000128028167625901	0.0209024500119807
ENSG00000132792.22	CTNNBL1	1005.97735685301	0.933908428097401	0.497824372326919	0.000130200464582344	0.0210828703100345
ENSG00000258659.8	TRIM34	356.058326920267	0.720073744544183	0.387532010151477	0.000132316378362168	0.0212513012564604
ENSG00000156587.16	UBE2L6	4350.75266255952	1.17543833013025	0.658267575661045	0.000139327658704355	0.0221969185298753
ENSG00000102524.12	TNFSF13B	734.899428282449	1.52473463037663	1.07618702701679	0.000142587717272214	0.0225345628377006
ENSG00000253729.10	PRKDC	3380.01506803857	-0.322756328684203	0.201682794130748	0.000144921689166277	0.0227216505514271
ENSG00000137496.20	IL18BP	365.739292171914	1.46113824582727	0.959372739626097	0.000147228434901037	0.0229015569407085
ENSG00000160932.12	LY6E	13818.882762476	1.06892018472397	0.617565106567445	0.000158519317179491	0.0244652274287566
ENSG00000161091.16	MFSD12	2092.97826936701	0.689476139515425	0.404047130669945	0.000168841022712659	0.0258562356875084
ENSG00000109654.17	TRIM2	1209.29694921882	-0.706623406248884	0.417087816489843	0.000173067835579613	0.0262996545528866
ENSG00000079385.24	CEACAM1	5.36570890818669	0.93056171891916	2.01429503612562	0.000179669924754424	0.0270944989581958
ENSG00000180628.16	PCGF5	1765.70777244066	1.06387863988024	0.653622458499695	0.000186509109041449	0.0278242267248539
ENSG00000263843.1	MIF4GD-DT	8.56954947929189	-0.95375888489502	1.88194347095486	0.000187325849375124	0.0278242267248539
ENSG00000122643.25	NT5C3A	536.395614662286	0.989890187643175	0.613164255128034	0.000195696708828003	0.0288506603201283
ENSG00000115415.22	STAT1	22152.0063631758	1.12477447855333	0.721239356440538	0.000200683018343929	0.0289379053093746
ENSG00000122729.20	ACO1	3392.37996514451	-0.973285995483967	0.604981453854888	0.000198439336298203	0.0289379053093746
ENSG00000124208.16	PEDS1-UBE2V1	35.4518941242921	1.02456254961835	3.88573237905368	0.00020006390075525	0.0289379053093746
ENSG00000204305.17	AGER	81.3936006329432	1.27285775094849	0.881495683045153	0.000206190290737618	0.0295165883588525
ENSG00000105287.14	PRKD2	1082.01214960964	0.905549033845116	0.569553924458814	0.000207824999875672	0.0295365674283734
ENSG00000104973.20	MED25	1291.63916709213	0.438916163068752	0.292695554530404	0.00021311424260191	0.0300719418757195
ENSG00000196358.13	NTNG2	476.219054228162	0.926379472269935	0.598393310417586	0.000222213932697851	0.0311335903577734
ENSG00000127980.17	PEX1	331.108232604046	-0.783134644777855	0.509105857013731	0.000229404377064335	0.0315878732388123
ENSG00000144655.16	CSRNP1	407.548221362836	0.953242390325713	0.624568985842078	0.00022898322912102	0.0315878732388123
ENSG00000163840.10	DTX3L	3424.7868678623	1.09047047226578	0.735019533527419	0.000230253290123461	0.0315878732388123
ENSG00000196247.14	ZNF107	156.513566996173	1.08805460179965	0.746402706877605	0.000239983560392573	0.0326956912796916
ENSG00000240065.10	PSMB9	1057.27901699555	1.22652776086921	0.920785938602617	0.000248459781399799	0.0336186505585824
ENSG00000123609.12	NMI	781.563759480319	0.999416328059527	0.687461052255077	0.000254041597031696	0.0341400799276269
ENSG00000009780.17	FAM76A	295.206706108548	0.505226556724519	0.352123535465055	0.000256902761161589	0.0342913111266702
ENSG00000062598.19	ELMO2	1696.18844948782	0.502617721827941	0.353404008989115	0.00026303279364684	0.0347689208199703
ENSG00000141574.9	SECTM1	1652.82618291902	1.24298632482306	1.00103671572232	0.000264000917387778	0.0347689208199703
ENSG00000183726.12	TMEM50A	2629.1035687305	0.399332839207783	0.293328276505449	0.000270796439244344	0.0354277063395497
ENSG00000206190.13	ATP10A	1067.30845303806	1.16624376186069	0.890122797101926	0.000275020533645744	0.0357436226458662
ENSG00000116514.18	RNF19B	751.182936526695	0.761490143473561	0.534842501085996	0.000283079303645032	0.0365505336176967
ENSG00000137965.12	IFI44	1713.40857403199	1.15902664709054	0.901135209138941	0.000285626536916743	0.0366399495895471
ENSG00000117360.14	PRPF3	663.887658411596	0.376322851313563	0.286947390313626	0.000293318929526073	0.0373839706631456
ENSG00000010030.14	ETV7	387.454583258364	1.21443773831187	1.10285442315478	0.000297226994190467	0.0373994857976604
ENSG00000279861.1	ENSG00000279861	51.1689885384373	0.933136002470335	0.675815155756718	0.000296153156165229	0.0373994857976604
ENSG00000116663.12	FBXO6	424.0384163303	0.942525730031981	0.686625399651784	0.000299150249232062	0.0374032479340468
ENSG00000137842.8	TMEM62	530.377159555926	0.745631086056936	0.541306060382453	0.00030929471893668	0.0384284098905291
ENSG00000136492.11	BRIP1	216.294106404164	1.18907389895427	1.14160196758048	0.000312994893790717	0.0386450882927226
ENSG00000126709.16	IFI6	15782.8601470869	1.17134362936667	1.04190467365847	0.000323442857852696	0.0396870413470808
ENSG00000173193.16	PARP14	6593.76278832479	1.01967479122094	0.797095671894837	0.000333083344259207	0.0403684752505561
ENSG00000260578.1	ENSG00000260578	79.8180940438283	-0.972531166134342	0.745784150227515	0.000331115093750328	0.0403684752505561
ENSG00000107282.9	APBA1	310.399350638949	-1.07724765598459	0.891828704249254	0.000347791092229373	0.041893981871898
ENSG00000144596.14	GRIP2	133.172095511474	0.879328627399966	1.39642062327192	0.00035497089481975	0.0424996971343283
ENSG00000290525.2	GBP1P1	314.99853573868	1.09665244227756	1.21563088328651	0.000358402361749112	0.0426520400985163
ENSG00000197019.6	SERTAD1	660.56905554305	0.514468625391058	0.404078750193581	0.000363149085742229	0.0429581448433397
ENSG00000108395.15	TRIM37	764.001951535526	-0.349264979201257	0.293508405769939	0.000376672583609536	0.0438707227562286
ENSG00000135625.9	EGR4	28.5734511468765	0.648759277974018	1.51133177148005	0.00037687206951926	0.0438707227562286
ENSG00000138642.17	HERC6	3413.97850781871	1.06937832425547	0.935260956463096	0.000379070355500382	0.0438707227562286
ENSG00000139572.5	GPR84	3.98315971498869	0.634506051271087	1.51955423580255	0.000379746575110862	0.0438707227562286
ENSG00000204642.15	HLA-F	442.286567012374	1.07381539940313	1.0583734040639	0.000410252054342737	0.0471193565903533
ENSG00000117228.12	GBP1	2709.32639686156	1.05190350230432	1.11627213169913	0.000427054663259486	0.0487656929057292
ENSG00000171502.15	COL24A1	176.441335965933	-0.895219284988626	0.783131936261451	0.000460066308188952	0.0519349138187014
ENSG00000232810.5	TNF	17.772129662563	0.493502465545117	1.54154377921044	0.000457781741555395	0.0519349138187014
ENSG00000006576.18	PHTF2	861.072176250111	-0.401666301815548	0.354800883279877	0.000466347214336116	0.0520490916339546
ENSG00000123836.16	PFKFB2	243.461154593496	-0.65499583339475	0.555600323586031	0.000465558006479121	0.0520490916339546
ENSG00000267387.1	ENSG00000267387	16.6895567205591	0.898958991055164	1.23173403735843	0.000486230367943877	0.0539633759479285
ENSG00000245556.6	SCAMP1-AS1	246.345107164055	0.779911385204655	0.688293532038543	0.000502070005578033	0.0554100165373968
ENSG00000182670.14	TTC3	5142.48742438459	-0.408468983917995	0.370918971111738	0.000508413237259816	0.0557983527892648
ENSG00000164342.15	TLR3	723.004987835679	0.954237660169092	0.982914933743479	0.000535286118558337	0.0584230788514915
ENSG00000112773.17	TENT5A	1559.8894161308	0.620604009729965	0.559406757784848	0.000544580176200988	0.0587878763980903
ENSG00000177989.15	CIMAP1B	298.547694873173	0.95340319747492	1.01926025603124	0.000544525390765406	0.0587878763980903
ENSG00000305108.1	ENSG00000305108	12.6083391267306	0.841024164497418	1.20974679346931	0.000550463266344194	0.0591000099273345
ENSG00000151466.13	SCLT1	245.046021182517	0.615963763886307	0.565096134956586	0.000569890508129209	0.0608550648005001
ENSG00000135077.11	HAVCR2	87.158160061361	0.928278819111296	1.04577922973913	0.000578782817056445	0.0614723362954305
ENSG00000157111.14	TMEM171	94.4589939251948	0.764058834689486	0.721268393005413	0.00058807042056711	0.0621247655524238
ENSG00000105523.5	FAM83E	19.6600337348648	0.660183601927713	1.23971101546512	0.00060511732217431	0.0635855994657101
ENSG00000166589.14	CDH16	4.47960542264643	0.454085624595117	1.32129622129482	0.000615900801715734	0.064376298084097
ENSG00000014138.11	POLA2	460.51255679121	0.607277896450977	0.577185814743311	0.000623971520853921	0.0648766178656274
ENSG00000158445.10	KCNB1	15.2213535029085	0.707948508887291	1.21117703357456	0.000629648658334462	0.065124132174855
ENSG00000128335.15	APOL2	3980.98002838694	0.744870693324922	0.746968854620109	0.0006755176000764	0.0695044280703608
ENSG00000287431.2	RENO1	51.8305738782076	0.861277345191365	1.0091723157722	0.000683098140483614	0.069920226762973
ENSG00000139618.19	BRCA2	139.790658307956	0.779988282504756	0.801932703963679	0.000687724180506999	0.0700308824016277
ENSG00000284194.4	SCO2	670.035327400262	0.477331691203029	0.482042079608834	0.00071539578767726	0.0724750963362271
ENSG00000043143.23	JADE2	2155.88992613404	0.339838562561865	0.361330121035663	0.000747495134488982	0.0742048561900997
ENSG00000163644.16	PPM1K	1039.50503600657	0.716849845372112	0.744460135379866	0.000739301938144235	0.0742048561900997
ENSG00000204267.20	TAP2	3219.88743762939	0.72215036617881	0.754508813132299	0.000745274258681298	0.0742048561900997
ENSG00000204516.10	MICB	301.074011556831	0.497282497215042	0.507451065496855	0.000740655961082979	0.0742048561900997
ENSG00000170242.20	USP47	2184.32837751692	-0.213214884922822	0.249588237033569	0.000778578282533146	0.0768633250694297
ENSG00000177409.13	SAMD9L	4372.94920497772	0.743873838085059	0.809398380485057	0.00078594743933307	0.0768633250694297
ENSG00000196275.17	GTF2IRD2	314.020454172934	0.744578397079751	0.808871815146431	0.000783286389333899	0.0768633250694297
ENSG00000267369.1	TAF5LP1	13.4870692408333	0.392338596400587	1.20380292563294	0.000802714937850489	0.0781164216612631
ENSG00000078319.13	PMS2P1	3.27483846802566	-0.340381998216287	2.44826931955654	0.000828833360044742	0.0802627599396269
ENSG00000168016.16	TRANK1	3372.69961975793	0.617744490397181	0.664330160565861	0.000841132913055302	0.0810564912068658
ENSG00000120217.14	CD274	256.763557910978	0.767656721716496	0.995698364916407	0.000862990443319297	0.0827591078047219
ENSG00000137959.18	IFI44L	2968.16428923469	0.751222754634471	1.02250732245804	0.000881807811426673	0.0841551367861542
ENSG00000129221.16	AIPL1	5.45935160226237	0.336370385359492	1.15888214641047	0.00093815669208379	0.0886422163759791
ENSG00000136147.19	PHF11	1084.80792893621	0.397401360489048	0.450095648422788	0.000942286278863863	0.0886422163759791
ENSG00000152620.14	NADK2	402.043744210782	-0.345876016585511	0.396320712350919	0.000935194930624262	0.0886422163759791
ENSG00000228203.9	GRASLND	4.91027601190932	0.316325435075168	1.17353889086109	0.000951858534381347	0.0891183191786896
ENSG00000170689.10	HOXB9	6.81393991120117	0.34953157467831	1.12601841177336	0.000976628973381069	0.0904640048986842
ENSG00000185722.19	ANKFY1	2929.5131697511	0.341732359746097	0.398553046427688	0.000979969478527888	0.0904640048986842
ENSG00000185885.18	IFITM1	7378.96185270384	0.694669927351123	1.03297735026775	0.00097831793886984	0.0904640048986842
ENSG00000176087.17	SLC35A4	1806.74155909024	0.186428043035467	0.241145979713404	0.000985711929320671	0.0905708798313016
ENSG00000158042.10	MRPL17	1050.65496122372	0.25948670513735	0.31710503003684	0.00100305943208324	0.0917381438926133
ENSG00000168675.20	LDLRAD4	7.58517223473016	0.354733539836216	1.10565933210744	0.00101235356631817	0.0921614963254172
ENSG00000125952.22	MAX	1847.19034482371	0.283818424881017	0.350172415895281	0.00107673802416267	0.0975732094831816
ENSG00000026950.19	BTN3A1	1207.60742414907	0.414819784229898	0.502577487477218	0.00114173837617462	0.102991057631642
ENSG00000172667.12	ZMAT3	3931.7993197368	-0.270647859051189	0.345014467422491	0.00116357355419183	0.104483616195726
ENSG00000136044.13	APPL2	1006.11790483817	-0.325517243642242	0.406923733649875	0.00117739496802507	0.105246323951743
ENSG00000163132.8	MSX1	232.590796044429	0.607212326998889	0.777267870161713	0.00119503944105528	0.106277599253426
ENSG00000196684.13	HSH2D	5.36056833621353	0.335031155820182	1.04019008897258	0.00119969145196224	0.106277599253426
ENSG00000272886.7	DCP1A	579.635318215462	0.387209203953199	0.485416604785968	0.00123805060990133	0.109186115172325
ENSG00000198420.11	TCAF1	2976.62006832004	-0.151788423429887	0.221871415429355	0.00128781209123975	0.11306990161085
ENSG00000011523.16	CEP68	417.020972575983	-0.308715969845468	0.403403943124369	0.00131511834660744	0.114213099149208
ENSG00000100342.23	APOL1	6410.23169381789	0.54928477222429	0.717389489460996	0.001318176998533	0.114213099149208
ENSG00000100596.9	SPTLC2	1325.58758479015	0.303549934700463	0.397043584311966	0.00131171946725291	0.114213099149208
ENSG00000120526.13	NUDCD1	503.030170037043	0.465296350345666	0.605563615503079	0.00137333265389357	0.117771192174033
ENSG00000129355.7	CDKN2D	235.542619722599	0.299995079108707	0.398491590795814	0.00136630358970981	0.117771192174033
ENSG00000271503.7	CCL5	591.656487799431	0.47421474774943	0.997282252709317	0.00137712707629469	0.117771192174033
ENSG00000121964.16	GTDC1	403.327492645707	-0.274130338282139	0.376232549722474	0.00145741099489178	0.124099802603824
ENSG00000055332.20	EIF2AK2	4736.99070407674	0.467278786944205	0.632027336570289	0.00149936924801535	0.12712463302379
ENSG00000117475.15	BLZF1	693.23157695318	0.337395792089159	0.460090133650932	0.00151781621518373	0.12813871508955
ENSG00000205890.3	ENSG00000205890	4.36606518881239	0.290919675901593	0.95684229005605	0.00154487299913475	0.129867940842157
ENSG00000169871.14	TRIM56	3317.16698871112	0.2376146024208	0.339395974648554	0.001552020358053	0.129915941412445
ENSG00000108679.14	LGALS3BP	14511.2798807341	0.304585672395925	0.423196162178666	0.00156109990253612	0.130124593141777
ENSG00000116990.12	MYCL	5.07934583200625	-0.274213457345552	0.95003362901056	0.00158910056795647	0.13190202403353
ENSG00000287543.1	ENSG00000287543	19.0083343679286	0.539058630712877	0.917613033202646	0.00159683558618635	0.131989485377035
ENSG00000160753.18	RUSC1	1343.616223684	0.208796639078111	0.307582395293722	0.00160791631294363	0.132351611509173
ENSG00000116194.14	ANGPTL1	493.729147517933	0.545348002385856	0.847859868065767	0.00163056963738497	0.133659349321743
ENSG00000258555.6	SPECC1L-ADORA2A	8.51203800191772	-0.194713811351859	1.57638391324916	0.00164643219643845	0.134401934052238
ENSG00000111335.14	OAS2	4547.65124395093	0.539999120378175	0.86324608146176	0.00166072758841049	0.135011002094853
ENSG00000287001.4	ENSG00000287001	4.1790213529763	0.239684138913639	0.943763162474691	0.00167451300611511	0.135573788671328
ENSG00000065060.18	BLTP3A	477.045379072545	0.318899115548071	0.45426259359864	0.0016922168735701	0.136447936070928
ENSG00000141040.16	ZNF287	220.840880333776	-0.470398190459457	0.682467579885657	0.00172914914310687	0.13869585211298
ENSG00000160710.20	ADAR	9393.55714520516	0.318499326631153	0.457781907938812	0.00173413695124809	0.13869585211298
ENSG00000172943.22	PHF8	402.958284042627	-0.326333880267734	0.469383324050869	0.00174539291231035	0.139033213639883
ENSG00000125818.19	PSMF1	2691.97496010926	0.260234162695067	0.383750868146361	0.00176760197984629	0.139119430724556
ENSG00000127903.15	ZNF835	20.4191011681711	-0.467881942293878	0.92691562034148	0.0017610784681589	0.139119430724556
ENSG00000139180.12	NDUFA9	1186.89448907214	0.224915564766157	0.337732376869858	0.00176577949146126	0.139119430724556
ENSG00000124226.12	RNF114	2701.48563992455	0.273628297021866	0.407768825420526	0.00185076772756628	0.144741879652445
ENSG00000132256.21	TRIM5	1499.60116945464	0.461035909345178	0.691188248616812	0.00185369251086149	0.144741879652445
ENSG00000160683.5	CXCR5	3.98770700115989	-0.180898584346948	1.64529189169788	0.00188134282438984	0.146322549196147
ENSG00000143171.14	RXRG	8.15073552854161	0.236972082180919	0.893317136333368	0.00191988845056338	0.147972781657934
ENSG00000174021.13	GNG5	1273.25222124642	0.11880523693674	0.204625552045314	0.00191125249272194	0.147972781657934
ENSG00000175595.16	ERCC4	307.782285052793	-0.258573435701882	0.392889521191765	0.00192503188489441	0.147972781657934
ENSG00000100911.17	PSME2	2469.60550542892	0.342659817840822	0.522178561666359	0.00204375555317964	0.156489887414976
ENSG00000111231.10	GPN3	219.866587218477	-0.181548951793721	0.29658471011066	0.00208038890590236	0.157927816697489
ENSG00000115523.18	GNLY	3.25050585731696	0.215962212542026	0.873172899852077	0.00207591785786748	0.157927816697489
ENSG00000243696.5	ENSG00000243696	59.1205822172326	0.459723611752061	0.747464330177563	0.00208651785158413	0.157927816697489
ENSG00000162654.10	GBP4	1168.38972315699	0.298943330213075	0.871110891032745	0.00211515122776364	0.159484017192636
ENSG00000256453.2	DND1	8.45897481502758	0.246658857459873	0.860495980386059	0.00213116826366086	0.160080718816047
ENSG00000107742.15	SPOCK2	29.41394974329	0.418200366088317	0.87818730071868	0.00214777642526792	0.160717133640787
ENSG00000101342.11	TLDC2	9.90375814252775	0.224265608847832	0.853883613685205	0.0021863127975989	0.162370711716414
ENSG00000125703.16	ATG4C	213.388393532287	-0.225575667808817	0.363126849616365	0.00218103671678366	0.162370711716414
ENSG00000133627.19	ACTR3B	81.9938765480988	-0.422250043465017	0.6817562296966	0.00220916719916628	0.163453550634943
ENSG00000159202.19	UBE2Z	4673.75341047832	0.103012137823351	0.191023673545999	0.00224101279339406	0.165191073632461
ENSG00000146802.14	TMEM168	588.9896133872	-0.17878528240054	0.303215229831854	0.00232579177206374	0.170803035156577
ENSG00000276168.1	RN7SL1	592.957786059365	0.432897808417322	0.820539782436657	0.00235760255767131	0.172497920469618
ENSG00000063046.19	EIF4B	7851.05503690284	-0.128682575527967	0.232735765646638	0.0023945091571616	0.174551765312648
ENSG00000089127.15	OAS1	3705.64798117494	0.394528868354063	0.845694763074406	0.00243455390075116	0.176818427607865
ENSG00000112576.13	CCND3	1952.73251710945	0.232557412076463	0.388128222234886	0.00244983959461497	0.177276854181754
ENSG00000260941.1	LINC00622	27.5758551784782	-0.324191827373782	0.534883680588033	0.00249151614910845	0.179634677100867
ENSG00000141497.15	ZMYND15	32.3526168506752	0.41466057213793	0.802902645569807	0.00253385828877927	0.182023165435762
ENSG00000075073.16	TACR2	22.8260033876603	0.413596269264536	0.749662909875767	0.00256286155645583	0.183439601622409
ENSG00000237296.12	SMG1P1	7.48749858714318	0.139488461755949	1.37403838425509	0.00265091386922954	0.189057052298302
ENSG00000100346.18	CACNA1I	7.50008475017878	0.260845935429313	0.806897758160024	0.00271130115451009	0.19266818096168
ENSG00000167780.13	SOAT2	11.1785400053081	0.292221860680128	0.814537319246214	0.00273788272985492	0.193859761033276
ENSG00000179044.17	EXOC3L1	79.8628761421018	0.337383501907092	0.819180960414798	0.00277580725836489	0.195843115674995
ENSG00000236397.3	DDX11L2	4.03586266391249	0.134862227209987	1.41926257710118	0.00279915040475919	0.19678724642711
ENSG00000163565.21	IFI16	5699.74456960659	0.280113482124793	0.485310308761522	0.00281249576495281	0.197024304385258
ENSG00000171860.6	C3AR1	23.8461026863501	0.324245693495067	0.813676907736357	0.00283444196238268	0.197860074087879
ENSG00000100567.14	PSMA3	1278.81911461577	0.141076491336325	0.264580228414248	0.00285634825500134	0.198687182315322
ENSG00000250519.8	ENSG00000250519	21.2918741073963	0.346631454605616	0.807177745929298	0.00289616957609687	0.20075028061682
ENSG00000101986.13	ABCD1	951.01315777703	0.141416679175696	0.266557515230913	0.00290793307861122	0.20086090198589
ENSG00000139438.7	FAM222A	12.9525951969648	0.381359353218448	0.751790833344599	0.00293205179632392	0.201120427904094
ENSG00000197536.12	CARINH	531.132972747876	0.33956283373164	0.605245253960087	0.00292822860503584	0.201120427904094
ENSG00000005302.19	MSL3	608.837743442143	0.105054974143303	0.210211546614072	0.00298281908507596	0.203403196820134
ENSG00000125485.19	DDX31	286.020158581771	0.0975407326235805	0.198028349910468	0.00298592392193565	0.203403196820134
ENSG00000131781.14	FMO5	81.550527698314	-0.288948092596313	0.516098148518831	0.00303725487575485	0.204781467817533
ENSG00000163545.11	NUAK2	151.541277076059	0.373169379443532	0.730675585828651	0.00303065106729779	0.204781467817533
ENSG00000221963.7	APOL6	3774.63381510614	0.347250373118179	0.635095397832593	0.00303317721158453	0.204781467817533
ENSG00000163162.10	RNF149	901.393473765537	0.186036722072552	0.345358761746386	0.00312663579995578	0.209378610942801
ENSG00000230805.9	ENSG00000230805	8.07276459627657	0.138670025612146	0.790642800470147	0.00311880408988396	0.209378610942801
ENSG00000262246.7	CORO7	398.943733046625	0.186745313136889	0.34741304742217	0.00315089006069682	0.210289976854951
ENSG00000146859.7	TMEM140	2065.73179379057	0.268397411095245	0.488643099496411	0.00318750504008484	0.212017380696552
ENSG00000240023.1	RPLP0P3	5.42381062060355	0.161744118860822	0.745679087321508	0.00329354421299129	0.21833545613303
ENSG00000174028.6	FAM3C2P	64.9898290083585	-0.134355798828712	0.772329524303673	0.00331102728636506	0.218760347967029
ENSG00000180769.10	WDFY3-AS2	142.58365836037	-0.164064693196626	0.315701583642367	0.00332962225238614	0.219255625319627
ENSG00000261553.5	ENSG00000261553	20.0146024145313	0.224972671830181	0.749755211326829	0.00340284199981477	0.223332703343325
ENSG00000130202.11	NECTIN2	3186.85782039149	0.202246271023655	0.384298098460982	0.00343481251688253	0.224684507519915
ENSG00000133316.17	WDR74	475.641154240207	0.104635856123339	0.219035327685377	0.00348562216400135	0.227255662870781
ENSG00000285608.1	ENSG00000285608	10.3441947838187	0.114090965131282	1.28173222129206	0.0035257776225298	0.229117555700909
ENSG00000157601.16	MX1	22007.4754877117	0.315847469692719	0.754906137092449	0.00355726657954233	0.229652945355747
ENSG00000172986.13	GXYLT2	195.875727949005	-0.282581180026084	0.5389262541996	0.00354687881964208	0.229652945355747
ENSG00000159228.13	CBR1	2709.67082361844	0.0983957853474769	0.211004761979037	0.00364871307798823	0.234789338292044
ENSG00000286001.1	ENSG00000286001	16.230316019787	0.200829494027875	0.726587039823597	0.00366133457683955	0.234836573264498
ENSG00000186063.14	AIDA	3783.9771609676	0.117169033304762	0.245037494837151	0.00371328478356788	0.237397866988296
ENSG00000110719.11	TCIRG1	2287.3741641069	0.15839579834274	0.317627785374274	0.00373225844155776	0.237841179074108
ENSG00000274070.2	CASTOR2	844.653351513482	-0.166590371350348	0.33350095879068	0.00378192021780785	0.240230977179402
ENSG00000140280.15	LYSMD2	203.72786570857	0.184524343993336	0.36707663243574	0.00383085764749411	0.241026515739415
ENSG00000162772.19	ATF3	637.906186910997	0.315700577756291	0.65129678806129	0.003814078373067	0.241026515739415
ENSG00000242288.9	BMS1P4-AGAP5	13.4717749385913	0.129369665157185	0.721714158674861	0.00383104661818153	0.241026515739415
ENSG00000013374.18	NUB1	2053.71707634586	0.171996952512706	0.347413424134516	0.0039261052656847	0.244509335517926
ENSG00000067704.11	IARS2	2747.4174522386	-0.035396912165624	0.0948921601028709	0.00392571805647994	0.244509335517926
ENSG00000102081.17	FMR1	835.591975365055	0.167042340661501	0.338622810234208	0.00393180851696648	0.244509335517926
ENSG00000262223.11	LINC03048	19.2292205034655	0.310655219754932	0.652235610027659	0.00393591337356115	0.244509335517926
ENSG00000038210.15	PI4K2B	963.534316804978	0.229831617217495	0.458417921105375	0.00400376291297814	0.244967136362305
ENSG00000145391.16	SETD7	3291.25407024874	-0.121919394623552	0.258504877614772	0.00397055708800199	0.244967136362305
ENSG00000183486.15	MX2	4068.94268709462	0.280849384237507	0.733392522440436	0.00398540845378161	0.244967136362305
ENSG00000205045.13	SLFN12L	71.9149612610488	0.240904624026181	0.72811144057451	0.00397013294327034	0.244967136362305
ENSG00000243232.6	PCDHAC2	43.0677996094152	-0.267602012595215	0.732544248474659	0.0040052839810187	0.244967136362305
ENSG00000137752.26	CASP1	1262.07088084569	0.25848364950451	0.52299412237713	0.00411032304527904	0.250615530121875
ENSG00000148832.17	PAOX	168.341424692072	0.213193453991573	0.43152843933629	0.00413761960785075	0.251503616471051
ENSG00000067066.18	SP100	3636.04326740083	0.149688338071983	0.313348424868658	0.00417309332968106	0.252881775238801
ENSG00000152102.19	FAM168B	2680.34300291899	-0.103117055017139	0.228583793210302	0.0042127666969056	0.254418828345304
ENSG00000154642.12	C21orf91	379.111498999934	0.185922611504664	0.382313555371848	0.00422421542380459	0.254418828345304
ENSG00000158773.15	USF1	949.961277385213	0.103024786662997	0.229321061797085	0.0042704662279257	0.256422675783198
ENSG00000289740.2	TALAM1	14.3798156256307	-0.116807485141072	0.700555723530391	0.00428817230850005	0.256705587740662
ENSG00000128585.19	MKLN1	1400.60541632953	0.0878040470596821	0.201553207055574	0.0043162966522947	0.25760858116641
ENSG00000100888.16	CHD8	1561.1285699024	0.0892265413711668	0.204892764884925	0.00436618000284356	0.259800861313778
ENSG00000262202.5	ENSG00000262202	10.5452842846175	0.218173176205082	0.700574759108723	0.00442725242707225	0.262350217245484
ENSG00000286753.4	ENSG00000286753	13.6265335513063	-0.287710062503117	0.635093768410332	0.00443558453859741	0.262350217245484
ENSG00000162729.15	IGSF8	925.671687942787	0.115407153227543	0.258594660617633	0.00463675923687315	0.273430384252027
ENSG00000129480.14	DTD2	219.282829651347	-0.10126585201752	0.23329411105592	0.00475675275544863	0.278016717999667
ENSG00000132530.18	XAF1	3600.3226692926	0.25198566608432	0.545496186129978	0.0047500296478757	0.278016717999667
ENSG00000169221.15	TBC1D10B	1798.48760360856	0.0574554858038329	0.146730614561581	0.00474851501322274	0.278016717999667
ENSG00000106591.5	MRPL32	588.217298001495	0.0695980981016013	0.172049666957735	0.00483183698808467	0.280743940292978
ENSG00000285847.3	ENSG00000285847	7.87630972238779	0.134211877023245	0.653593990859017	0.00482838682282078	0.280743940292978
ENSG00000146872.20	TLK2	1052.20020497063	0.10114230426771	0.23442785083709	0.00485262651703064	0.281125034732963
ENSG00000107798.19	LIPA	1964.4375689807	0.154469970656815	0.33990795138535	0.00490862305340332	0.283537568479481
ENSG00000279259.1	ENSG00000279259	9.45089238581728	-0.219212877921507	0.681490983519377	0.00495747536495327	0.285524565115603
ENSG00000137767.15	SQOR	2088.40941776357	0.10283703245095	0.240150668588517	0.00502116974636499	0.287516545911421
ENSG00000158301.21	GPRASP2	432.207225290308	-0.0964499067203977	0.227384489847017	0.00501050640310417	0.287516545911421
ENSG00000152749.9	GPR180	512.910434822179	0.132105369627288	0.298643004808359	0.00505770188750557	0.288771389559747
ENSG00000103966.12	EHD4	1290.88827688926	0.196170370339391	0.433190822420112	0.00517079571776931	0.291854484012951
ENSG00000178385.16	PLEKHM3	314.621402945151	-0.115974202451133	0.268339763056003	0.00516138597612763	0.291854484012951
ENSG00000181418.8	DDN	14.328369083131	0.224495269673982	0.675294990903307	0.00516238598880247	0.291854484012951
ENSG00000197989.16	SNHG12	238.707566300237	0.0980466465447575	0.232671334980833	0.00516978935103086	0.291854484012951
ENSG00000040341.19	STAU2	712.898421151527	-0.108627840879561	0.254417058731711	0.00521085060607739	0.293277361034356
ENSG00000153902.15	LGI4	27.1632619582713	0.240252369534652	0.670800889622748	0.00524971101169037	0.294625116579384
ENSG00000118160.15	SLC8A2	14.0047475028057	0.178279619083313	0.653596457107654	0.00527322508560757	0.295106406703052
ENSG00000134470.22	IL15RA	802.05809946247	0.251226652964219	0.596927537937754	0.00540473695748682	0.301611803941108
ENSG00000115271.12	GCA	115.88912282016	0.2353155015318	0.540009749873238	0.00543131418837481	0.302241159975618
ENSG00000230453.11	ANKRD18B	18.07554773926	0.117647093620252	0.627881624507281	0.00546623428029673	0.303329938784444
ENSG00000099860.11	GADD45B	711.557654675901	0.16037089731267	0.366396668186985	0.00552978877786688	0.304042018951471
ENSG00000113504.22	SLC12A7	1610.1399817849	0.0871382794233906	0.214820610835609	0.00552107378242641	0.304042018951471
ENSG00000242441.8	GTF2A1L	13.9793222754266	0.133181117796858	0.625162112560102	0.00554062904695163	0.304042018951471
ENSG00000290574.3	ENSG00000290574	17.3230252718547	0.250665405248569	0.620933740427674	0.00551586881445277	0.304042018951471
ENSG00000125651.15	GTF2F1	1802.50979589859	0.0373606585805589	0.1087973023761	0.00567846952967622	0.30948726439742
ENSG00000146425.12	DYNLT1	1391.96730097359	0.0995833059352538	0.242525324616684	0.00568685785756839	0.30948726439742
ENSG00000162645.14	GBP2	2457.67020817273	0.222252797620987	0.515126834185829	0.00566948851166365	0.30948726439742
ENSG00000274012.1	RN7SL2	587.982292215481	0.243722885484953	0.606450185847173	0.00573664606587139	0.311339129206839
ENSG00000225964.6	NRIR	10.9710846730697	0.169213148472796	0.635000899861231	0.00576697461112868	0.312127625870814
ENSG00000135596.19	MICAL1	2138.67450545913	0.0729164502329766	0.188389330313683	0.00585378714648038	0.313510905839262
ENSG00000154451.16	GBP5	124.684805886376	0.143578448162321	0.619990459891897	0.00582912873099635	0.313510905839262
ENSG00000163872.17	YEATS2	1641.4661298856	0.100084308678156	0.245644235185649	0.00585014597225731	0.313510905839262
ENSG00000185404.18	SP140L	428.559097774624	0.124200846644736	0.296421366482402	0.00585601236419579	0.313510905839262
ENSG00000114416.20	FXR1	2191.89008173384	-0.0367352330622067	0.108642155216258	0.00595716826086165	0.317671423726215
ENSG00000170745.13	KCNS3	253.079441993315	0.145780664388026	0.34447237435227	0.00596588702619214	0.317671423726215
ENSG00000231856.5	ENSG00000231856	17.3967383921706	0.213754863618214	0.508298812404399	0.00603916531966167	0.320708900241711
ENSG00000198089.17	SFI1	413.578652572279	0.0884382057687585	0.22344776725364	0.00605805247407498	0.320849401140352
ENSG00000295095.1	ENSG00000295095	8.58194351945738	0.149459778881489	0.615367215034869	0.00611381258440841	0.322936811778043
ENSG00000296287.1	ENSG00000296287	9.01256434237975	0.178345262564776	0.630307751373751	0.00613627374038709	0.323258900643592
ENSG00000196189.15	SEMA4A	26.3548630741766	-0.226423148323293	0.565900002188266	0.00624697751380518	0.328215534003248
ENSG00000122779.19	TRIM24	340.229857493411	-0.0687505370276746	0.183220311530192	0.00630667976837047	0.330473365581323
ENSG00000142396.12	ERVK3-1	608.877502711622	0.0771279095215632	0.202403923580384	0.00640190305010057	0.334575647499303
ENSG00000127666.12	TICAM1	427.648781654903	0.0945664929748272	0.242058822017468	0.00654700547516188	0.336277835696521
ENSG00000139531.14	SUOX	501.996013886897	0.116556754994611	0.290506387597665	0.00655363030843637	0.336277835696521
ENSG00000141664.11	ZCCHC2	469.704584914744	0.134062835835088	0.329002023014313	0.00652946976608529	0.336277835696521
ENSG00000142089.18	IFITM3	19353.9156158788	0.188590569132631	0.457595114456296	0.00651553416595569	0.336277835696521
ENSG00000142961.17	MOB3C	568.318135603458	0.115153206273551	0.286406136789557	0.00648221703984621	0.336277835696521
ENSG00000166135.15	HIF1AN	1616.76523460844	-0.0502127478479061	0.142944789888258	0.00650182324974066	0.336277835696521
ENSG00000273590.6	ENSG00000273590	18.6429102666868	-0.0744564135375965	0.97336051645928	0.00651013048127693	0.336277835696521
ENSG00000104518.12	GSDMD	1684.26314742191	0.167603833897211	0.407708114092265	0.00660165970068194	0.336327616045187
ENSG00000123124.15	WWP1	784.622250099765	-0.0862855361349986	0.224456602318441	0.00660537686381083	0.336327616045187
ENSG00000289993.2	ENSG00000289993	4.87783737708182	-0.134822365361538	0.595718765175607	0.00660567527337547	0.336327616045187
ENSG00000165949.14	IFI27	1384.73298334178	0.201435564601577	0.620097211132189	0.00670229981977399	0.339306108244515
ENSG00000185187.15	SIGIRR	304.667616944996	0.170091420746395	0.416470644146236	0.00671439984112294	0.339306108244515
ENSG00000276972.2	ENSG00000276972	7.70764569990212	0.138878681782588	0.595347821094162	0.00671570176277425	0.339306108244515
ENSG00000064012.25	CASP8	405.936947366006	0.0912839094433507	0.237079836911891	0.0067573431384921	0.339683393149769
ENSG00000134321.13	RSAD2	2980.09223949185	0.175192710205782	0.614021946043801	0.00675755877032949	0.339683393149769
ENSG00000128284.22	APOL3	1302.54764304521	0.200703406586128	0.504567294546728	0.0068552639249799	0.343720149334969
ENSG00000105617.4	LENG1	149.813707916501	0.0929139167137393	0.242130490615644	0.00689138020779473	0.34408904144457
ENSG00000165731.23	RET	117.513038670455	0.212114241126655	0.553354479942325	0.00690223685390234	0.34408904144457
ENSG00000173039.21	RELA	2071.48318888094	0.0539887591270425	0.154105493447264	0.00691487468759778	0.34408904144457
ENSG00000133106.16	EPSTI1	1200.89958542629	0.198740593164839	0.612536054145914	0.00693655430907058	0.34430057883339
ENSG00000095587.10	TLL2	12.4288497001128	0.174191828607956	0.60845814523704	0.0069834715269372	0.345760601540462
ENSG00000177335.14	LY6S-AS1	98.7104679946274	0.13653096128242	0.342612985436821	0.00700127436301049	0.345775437603181
ENSG00000183723.13	CMTM4	310.77182384202	-0.14444512536602	0.363283529876541	0.0071194973079713	0.350737329972501
ENSG00000120539.16	MASTL	411.306232983986	0.125362326336481	0.320710263984943	0.00725939395376688	0.356739620787723
ENSG00000068781.21	STON1-GTF2A1L	24.7434281994029	-0.118444471684698	0.571612827831259	0.00733177781100194	0.358628768931029
ENSG00000216490.5	IFI30	665.627967927002	0.204768314387658	0.553059613487517	0.007334144401323	0.358628768931029
ENSG00000114450.12	GNB4	1891.65251960111	0.124411073807575	0.320140632977763	0.00737202607039742	0.35959104943383
ENSG00000169255.16	B3GALNT1	381.293008991559	0.13619739725484	0.349462424244774	0.00745896690027797	0.362935692401456
ENSG00000166801.18	FAM111A	1031.26500343155	0.108334664511137	0.284726229665843	0.00753878576006526	0.365918212997762
ENSG00000269226.9	TMSB15C	69.8763643528687	0.200913012348765	0.570211726373708	0.00757365279519791	0.366709585708663
ENSG00000142677.5	IL22RA1	20.9438451878152	0.191326296835183	0.591632074880691	0.00760155405513171	0.367160636574883
ENSG00000144554.14	FANCD2	120.903823991329	-0.19455570038656	0.586645333156283	0.00763425143606999	0.367840578340397
ENSG00000293497.2	ENSG00000293497	27.003311399331	-0.170709923969909	0.443329436133437	0.00771753661448033	0.370948748951482
ENSG00000170871.12	KIAA0232	1003.87964180778	-0.0457440730233487	0.138851380871308	0.00776562824843664	0.372354335067636
ENSG00000003400.17	CASP10	254.25669082805	0.133595489803554	0.349209065854833	0.00783562175895752	0.373807451983289
ENSG00000062194.17	GPBP1	1392.13967746839	0.0933391409014234	0.253257085939111	0.00788397858989541	0.373807451983289
ENSG00000076108.13	BAZ2A	2349.57227047075	0.0846743626994807	0.233388095264191	0.00795423629335882	0.373807451983289
ENSG00000143384.14	MCL1	8032.81743554882	0.0817749853016312	0.226631374337786	0.00796868138281712	0.373807451983289
ENSG00000164855.17	TMEM184A	11.8134801931917	0.160396004270352	0.582138680838535	0.00798515539037955	0.373807451983289
ENSG00000173110.8	HSPA6	33.1848306484499	0.183650120778506	0.489262857031332	0.00789562972675609	0.373807451983289
ENSG00000185201.18	IFITM2	4921.68447770942	0.150277601438945	0.392682348007781	0.00791810334772669	0.373807451983289
ENSG00000227199.1	ST7-AS1	48.4771078110086	0.150486445749402	0.391867587043808	0.00784792631339404	0.373807451983289
ENSG00000263426.2	RN7SL471P	5.35177958114597	0.0825856063950906	0.563696475171311	0.00794755868244615	0.373807451983289
ENSG00000272669.1	ENSG00000272669	73.9561158796841	0.191552017198795	0.574265548588978	0.00794660597277383	0.373807451983289
ENSG00000284713.3	SMIM38	5.90282819159367	0.106846982878781	0.550083752784008	0.00815805758657874	0.38099864686256
ENSG00000179195.17	ZNF664	1455.12345394777	-0.0441829535518253	0.137155518024299	0.00825377368052324	0.38455966759136
ENSG00000125841.15	NRSN2	2131.45328648072	0.0464427355878765	0.143326820338438	0.0083591410423993	0.387640449043658
ENSG00000170899.12	GSTA4	537.572790945176	-0.0624318697955637	0.182855812679282	0.00834835629996428	0.387640449043658
ENSG00000138430.17	OLA1	831.146834765526	-0.0484438082644293	0.148500235768704	0.00838976393196512	0.388149382847707
ENSG00000103047.9	TANGO6	324.026656379133	0.0986457562853267	0.271628718280036	0.00844391965026192	0.388266400839034
ENSG00000111837.12	MAK	5.12981137202048	0.157030804672085	0.571726536427714	0.00847090958044159	0.388266400839034
ENSG00000152778.10	IFIT5	1406.58819895781	0.123513788510613	0.33323234121879	0.00845456434068978	0.388266400839034
ENSG00000164054.18	SHISA5	7099.91504518045	0.0567107062839128	0.169437271636101	0.00845939070495727	0.388266400839034
ENSG00000309423.1	ENSG00000309423	7.43287982098023	0.14963674485364	0.567207046917211	0.00855419807950035	0.391176349677152
ENSG00000256349.1	ENSG00000256349	6.06398140551395	0.0620566829218698	0.809791194163324	0.00858361985643722	0.391615266198423
ENSG00000041357.17	PSMA4	2218.581606628	0.0883533807075833	0.248919419800825	0.00870996470892476	0.393806357164584
ENSG00000108773.12	KAT2A	1252.90992138394	0.0564589792534132	0.17017828482177	0.00871138335008469	0.393806357164584
ENSG00000174059.18	CD34	29.2320468034866	0.182179484305315	0.551885264515759	0.00865326209709077	0.393806357164584
ENSG00000225377.7	NRSN2-AS1	227.365905371006	0.081957493903924	0.232874089184384	0.00867167588851043	0.393806357164584
ENSG00000003402.22	CFLAR	2576.69009648354	0.0772536917491058	0.222123608104769	0.00877782214162992	0.394315725783163
ENSG00000100422.15	CERK	1209.32273531173	-0.0916492720434018	0.257650774482649	0.00877677650721502	0.394315725783163
ENSG00000106588.13	PSMA2	1788.28935359664	0.0887562616267332	0.250551041890174	0.008782531984034	0.394315725783163
ENSG00000116691.12	MIIP	444.854607920857	0.0964191346249747	0.270665795480041	0.00890118913912841	0.398736942048711
ENSG00000171094.18	ALK	21.0780387272634	0.160176875701862	0.563098266911096	0.00895184825140727	0.400008834481821
ENSG00000198517.11	MAFK	1823.30464656263	0.0683082323496409	0.201271406686112	0.0089700791534015	0.400008834481821
ENSG00000111801.17	BTN3A3	1359.05075518261	0.0756630375627223	0.221683465631517	0.00926107569752795	0.411501398768436
ENSG00000263307.3	RSL1D1-DT	9.37777450669673	0.162893710333189	0.555623099246431	0.00926945697048616	0.411501398768436
ENSG00000122912.16	SLC25A16	324.167879816542	-0.105803315497957	0.298489434750588	0.00930373953609187	0.412097252321737
ENSG00000102921.9	N4BP1	1338.15427798268	0.0502938501139083	0.157805970643947	0.00938224534459606	0.413841680269455
ENSG00000260917.1	ENSG00000260917	144.585411677911	-0.0598644715989061	0.18244029035519	0.009388029219601	0.413841680269455
ENSG00000293394.2	ENSG00000293394	7.77551620790246	0.125616472707351	0.540661872544993	0.00940596884034347	0.413841680269455
ENSG00000138036.19	DYNC2LI1	308.216660629907	-0.0538516150678347	0.167260077986211	0.00943683218889451	0.414276933092469
ENSG00000243742.7	RPLP0P2	9.48533816299704	0.0706574849248596	0.540814134532415	0.00946673438778297	0.41466815483515
ENSG00000250565.8	ATP6V1E2	54.4599789809606	-0.132910292363958	0.373023166179645	0.00949935521599567	0.415176465247775
ENSG00000273189.1	ENSG00000273189	11.871956875834	0.166378711479449	0.542162738061638	0.00960044521734004	0.418668422226385
ENSG00000116127.20	ALMS1	248.924561006078	-0.14040339104252	0.396830080168721	0.00964562075759475	0.41910754582194
ENSG00000205220.13	PSMB10	1155.38844674604	0.105222535188275	0.300655354102493	0.00965294524672148	0.41910754582194
ENSG00000232581.2	ENSG00000232581	18.419946211774	0.167268337880557	0.530436150615892	0.00976167889905625	0.42289904967293
ENSG00000279267.1	ENSG00000279267	123.842700597516	-0.107241618503069	0.307418545225825	0.00979177106464187	0.42327448004814
ENSG00000255152.8	MSH5-SAPCD1	38.4723155710649	0.145784954785324	0.419781871293746	0.00999120969467956	0.43095272383929
ENSG00000175643.10	RMI2	240.684146549991	0.103890286353991	0.303059490105877	0.0102358012242202	0.440540856611044
ENSG00000305971.1	ENSG00000305971	22.4158967151895	0.153210020871348	0.534662193843558	0.0103185695579227	0.443137699166874
ENSG00000156232.8	WHAMM	461.157350853573	0.0448010458844022	0.147445384558959	0.0103941089369334	0.444449398374716
ENSG00000293428.2	C22orf46P	549.97947726003	0.0573175272151788	0.180976911149375	0.0103898753242727	0.444449398374716
ENSG00000166889.15	PATL1	1279.9776557991	0.0819140518213124	0.246705011761536	0.0104935729952926	0.446768393366389
ENSG00000170185.13	USP38	504.120550756514	-0.0438001232800808	0.145080365771447	0.0104900685314993	0.446768393366389
ENSG00000092330.20	TINF2	1180.157870339	0.085974953291197	0.258257307087617	0.0105925586033637	0.44947130951354
ENSG00000225886.3	ENSG00000225886	8.54929319287261	0.138722893099702	0.530863227977161	0.0106025629072797	0.44947130951354
ENSG00000140511.13	HAPLN3	230.249737863274	0.0980446696025044	0.291243736392186	0.0106531912044155	0.450650518722117
ENSG00000134962.8	KLB	4.58451861839556	0.115533565645056	0.517814604949165	0.0106903708226704	0.45125699914926
ENSG00000198399.17	ITSN2	809.96204420541	-0.0467183037978658	0.154185240468156	0.0107907478294005	0.454522864327948
ENSG00000124159.18	MATN4	18.5569602668709	0.150609840192235	0.522222919362178	0.0108830416412382	0.45658812376379
ENSG00000260179.1	ENSG00000260179	7.64080154331823	0.154313989474099	0.513769142576602	0.0108860038619461	0.45658812376379
ENSG00000066926.14	FECH	521.209173895065	-0.0731994498222051	0.226835473715474	0.0110053600864998	0.456745564094127
ENSG00000132549.20	VPS13B	1183.03722215719	-0.048942317513523	0.161111111949996	0.0110037680519772	0.456745564094127
ENSG00000143106.14	PSMA5	1423.53947926685	0.0407552410835927	0.138348148100548	0.0109668625500246	0.456745564094127
ENSG00000180354.17	MTURN	885.298747109676	-0.0548583778681173	0.177185456905277	0.0109886690516986	0.456745564094127
ENSG00000188312.15	CENPP	91.627585759545	-0.118664557663382	0.352509316185537	0.0109819802392152	0.456745564094127
ENSG00000233554.7	B4GALT1-AS1	48.9489381472204	0.130961999031426	0.390596188078372	0.011034857864012	0.457009679462385
ENSG00000123191.19	ATP7B	94.4769610605715	-0.146905646042514	0.448500735262351	0.0110691347360668	0.457470202324268
ENSG00000183137.17	CEP57L1	287.634091777979	0.0604706425134622	0.193173884292485	0.0111451902908786	0.459651845921308
ENSG00000233975.3	LINC02574	53.677257679777	0.148556810835842	0.513557905139529	0.0112660790877343	0.463669567454565
ENSG00000179583.22	CIITA	93.2204924256721	0.151263151451766	0.499308810611069	0.0113165058592841	0.463986069194497
ENSG00000204172.12	AGAP9	203.658618983868	0.054824062423675	0.17857677214325	0.0113207433739179	0.463986069194497
ENSG00000021355.14	SERPINB1	753.735450161471	0.0446848765801755	0.150621898806743	0.011344309327332	0.46398929764274
ENSG00000125347.16	IRF1	1989.39550515357	0.138010886753183	0.42220482883299	0.0114668495400007	0.468032257567589
ENSG00000179021.11	C3orf38	562.265067183078	0.063036951097063	0.202293714751061	0.0115623318930871	0.469987379728263
ENSG00000227082.4	LINC02798	4.48271247062147	0.102792311867787	0.499603119638252	0.0115583768733654	0.469987379728263
ENSG00000112308.15	C6orf62	5036.09109906346	0.0522020496217133	0.172506516921615	0.0115937742576621	0.470297762751775
ENSG00000227591.7	HSD11B1-AS1	20.6778516048581	0.13458898467755	0.415744741681592	0.0117925978719538	0.477382727377967
ENSG00000157693.16	TMEM268	371.145024492769	0.0764803526380152	0.240959764559204	0.0118261752153417	0.477762968055369
ENSG00000287733.2	ENSG00000287733	60.9936264522915	0.139238035556633	0.437238003322741	0.0119219422573354	0.48064891692584
ENSG00000186806.7	VSIG10L	182.94355342701	0.103991273763724	0.320055158186458	0.0119540317832151	0.48096109547335
ENSG00000132475.11	H3-3B	5690.78996881314	0.0572387596357288	0.188759649484619	0.0121030841378153	0.485968347850694
ENSG00000293427.2	ENSG00000293427	525.089401313784	-0.0652632347610608	0.211579570988829	0.0121668925389813	0.487539476891635
ENSG00000117009.13	KMO	5.9250062317423	0.0844047236581509	0.482124583740389	0.012194087647713	0.487640083968766
ENSG00000287908.1	ENSG00000287908	41.1782061701161	0.109072806264186	0.495743585811059	0.0123585086483478	0.493216845147699
ENSG00000204388.7	HSPA1B	3019.04250582506	0.0331661822153796	0.120998010828104	0.0125475143146969	0.499750292917011
ENSG00000068400.15	GRIPAP1	1227.90269401691	0.0290940822392389	0.108971956809019	0.012678108518273	0.503935681646846
ENSG00000189164.16	ZNF527	101.398841611508	-0.101371314158346	0.319242428373893	0.0127062099597788	0.504038509549056
ENSG00000233705.10	SLC26A4-AS1	3.29103965950231	0.0686184902537204	0.474810819520187	0.0127967670578462	0.50661349344239
ENSG00000107831.14	FGF8	4.16651321730421	0.0854555775413033	0.473643876498129	0.0130525182267117	0.515704995137379
ENSG00000129521.16	EGLN3	17.7602882341514	0.133354443678826	0.487242867754098	0.0131238691069544	0.517489090235298
ENSG00000113532.14	ST8SIA4	18.4702021851446	0.129950054975209	0.490852928405525	0.0131721921138873	0.518326274602443
ENSG00000160741.18	CRTC2	684.487095263115	0.0258900464733663	0.100098376289165	0.0132181337644623	0.518326274602443
ENSG00000163932.17	PRKCD	698.924444630229	0.0463775929721644	0.161987656061414	0.0132238138395156	0.518326274602443
ENSG00000185900.12	POMK	505.631671603103	-0.063237035900931	0.211207709299354	0.0132620373602679	0.518795144657607
ENSG00000067082.16	KLF6	3833.11160293534	0.0670080204874547	0.222704840274068	0.0133707062615786	0.521879399948113
ENSG00000099968.20	BCL2L13	2084.95012547838	0.0511534368458864	0.176662008959483	0.0134164812399778	0.521879399948113
ENSG00000259642.3	ST20-AS1	170.677769030446	-0.0782984072963233	0.25617747743911	0.0134445921933865	0.521879399948113
ENSG00000280248.1	ENSG00000280248	9.94491466795293	0.0961010911566626	0.476910052878291	0.013446550978162	0.521879399948113
ENSG00000278771.1	RN7SL3	22.1596834754972	0.124018293527814	0.488750383896232	0.0134944433097709	0.522711230557891
ENSG00000092439.16	TRPM7	1414.09506037745	-0.0361710434655483	0.132938334206468	0.0136854460138802	0.525984408568489
ENSG00000127325.20	BEST3	7.9694086947044	0.104885128935713	0.48118717036058	0.0136363937167526	0.525984408568489
ENSG00000229278.5	ENSG00000229278	3.39920386167211	0.0765147344584057	0.464329080463323	0.0136092674982881	0.525984408568489
ENSG00000295864.1	ENSG00000295864	7.20537328679467	0.108048133505631	0.48278775675061	0.0136675132384818	0.525984408568489
ENSG00000104164.12	BLOC1S6	1352.28233451266	-0.0409115252365411	0.147333174895596	0.013718742758388	0.526240316877581
ENSG00000109943.10	CRTAM	4.35352155618844	0.101898614610667	0.47686788162873	0.0139152814133947	0.532744930855836
ENSG00000161921.18	CXCL16	183.335936059029	0.111700387638977	0.366383149716917	0.0140721119705581	0.53770710247268
ENSG00000133111.4	RFXAP	58.3308601444938	-0.0672682292088609	0.227194045983249	0.0141174947109939	0.538399822424102
ENSG00000129226.15	CD68	5180.21177320579	0.0704743048337287	0.237533840983	0.0142665260391983	0.543035109642318
ENSG00000196296.15	ATP2A1	69.145621907811	-0.118810049652484	0.47903130659224	0.014303451208959	0.543393612755741
ENSG00000166401.16	SERPINB8	602.614933621875	0.0429848854510778	0.155388151055487	0.0143338679977049	0.54350395833908
ENSG00000100902.12	PSMA6	2295.833594085	0.0523278383358624	0.183758465320836	0.014397332201495	0.544864554866922
ENSG00000164674.18	SYTL3	178.386190831447	0.0735245127328169	0.24791091640824	0.0144889435410927	0.547283135094237
ENSG00000145016.18	RUBCN	969.027269976086	0.0772013212444774	0.259396984357868	0.0145433512689385	0.548289893736411
ENSG00000139890.11	REM2	21.985978039492	0.125650937389923	0.462166439066879	0.0145998129918864	0.549370106008981
ENSG00000276116.3	FUT8-AS1	5.12064428398921	-0.0664118121654062	0.452987163565261	0.0146732749974817	0.551084691207701
ENSG00000196843.19	ARID5A	343.252505655554	0.054061238862537	0.190321167574954	0.0147589458660266	0.553250428051908
ENSG00000168928.13	CTRB2	7.67015758562683	0.104544773559549	0.470774952983564	0.0148192537568867	0.553410884626268
ENSG00000188573.8	FBLL1	24.3839341322331	0.123636736601268	0.463934355169473	0.0148002210387819	0.553410884626268
ENSG00000165240.22	ATP7A	650.469506248426	-0.036032937129673	0.135473683113418	0.0148738049350322	0.554359993952426
ENSG00000213928.11	IRF9	1747.65681802816	0.0724612493941989	0.24686916762142	0.0149007925481518	0.554359993952426
ENSG00000107186.18	MPDZ	829.857320203812	-0.0429302372935214	0.157290163717735	0.0150422476055791	0.55857067941394
ENSG00000163121.11	NEURL3	14.7784130250117	0.105287385513936	0.467869030451013	0.0151959108714073	0.563218047400846
ENSG00000286219.2	NOTCH2NLC	74.217652750111	-0.105191588002013	0.355572018252165	0.0152270531029354	0.563315419566458
ENSG00000100583.5	SAMD15	13.1193609365014	-0.116718197726015	0.466676619724831	0.0152651479545282	0.563669154844309
ENSG00000265678.1	ENSG00000265678	5.68628296594754	-0.0955981330273184	0.461626366579424	0.0153069152719284	0.564156923874897
ENSG00000112941.15	TENT4A	648.408142544958	0.0428382022072016	0.157877454736062	0.0153476266229929	0.564604029678257
ENSG00000124688.15	MAD2L1BP	474.656347914564	0.0302544028516211	0.118386505035722	0.0154351423565384	0.565716581175169
ENSG00000136367.15	ZFHX2	71.0245910830545	0.11708101513995	0.407603806501407	0.0154203672679305	0.565716581175169
ENSG00000119915.5	ELOVL3	12.6111210634085	0.119257068536139	0.446600169093608	0.0157734856429365	0.577046683104095
ENSG00000100258.19	LMF2	4357.41178033501	0.0256734849075249	0.104419077911725	0.0160250934268953	0.58460320342973
ENSG00000157404.18	KIT	111.442080803598	-0.112039047486562	0.393745086642099	0.0160688200183419	0.58460320342973
ENSG00000168899.6	VAMP5	3477.19128260559	0.0701643726400208	0.245516940840729	0.0160463248712303	0.58460320342973
ENSG00000291144.2	ENSG00000291144	29.0449787779553	0.0979039496400149	0.456479565177657	0.0161772798012005	0.587467210427786
ENSG00000138688.17	BLTP1	2077.91301906273	-0.0417614436869179	0.157310184158929	0.0163744768657858	0.59010500282094
ENSG00000171444.19	MCC	890.200238277581	-0.0351367431751757	0.136360688345257	0.0164888869429086	0.59010500282094
ENSG00000178033.6	CALHM5	653.417382258587	0.044954279355753	0.167583687720504	0.0164249794147329	0.59010500282094
ENSG00000213533.14	STIMATE	1178.23035292873	0.0477686440711801	0.176324095705251	0.0163702958747607	0.59010500282094
ENSG00000236051.7	MYCBP2-AS1	8.15009306967227	-0.0582574740442592	0.439358293115906	0.0164318599230707	0.59010500282094
ENSG00000258824.2	ENSG00000258824	5.76696599419577	-0.102796503828675	0.456251372602806	0.0164456630193424	0.59010500282094
ENSG00000269044.2	ENSG00000269044	87.6692519728263	-0.0650393073657247	0.231268264633499	0.0164762622258346	0.59010500282094
ENSG00000289370.3	ENSG00000289370	10.1671816172819	-0.114091535400323	0.449105567167085	0.0164511469076862	0.59010500282094
ENSG00000186501.16	TMEM222	1315.05378451467	0.019337615519404	0.083379153416323	0.0165782373995676	0.592229800774788
ENSG00000169660.18	HEXD	459.318621100366	0.0844974966383149	0.295993940493351	0.0167513244203582	0.597332877119453
ENSG00000121542.13	SEC22A	350.050519812877	-0.030330258505009	0.12127268057944	0.0167953274959693	0.597822873302476
ENSG00000149781.15	FERMT3	94.6805033704921	0.101095008474205	0.356547309181979	0.0168668897732245	0.597873974805574
ENSG00000152782.20	PANK1	134.779885692394	-0.0574734314464034	0.208781148558932	0.0168686968841363	0.597873974805574
ENSG00000155636.17	RBM45	236.848302192262	0.045788398395597	0.171566928948367	0.0168875564637565	0.597873974805574
ENSG00000075234.18	TTC38	665.70833240119	0.0524203439975552	0.193057499776418	0.0169835850426936	0.599537282887259
ENSG00000285330.1	ENSG00000285330	14.0511853255926	0.0539550995377505	0.439132529891561	0.0169952355564093	0.599537282887259
ENSG00000227214.3	HCG15	11.2721007838117	0.112265347103217	0.436405102085963	0.0171166338448789	0.602743496623143
ENSG00000138760.12	SCARB2	10932.5814705375	0.0377279791968589	0.146401504088555	0.0172101868565299	0.603884975756213
ENSG00000274460.2	ENSG00000274460	14.3035574233128	-0.107867741922747	0.390634980838001	0.0171924887478595	0.603884975756213
ENSG00000120690.18	ELF1	1154.32453791904	0.0567765916945128	0.208044227165043	0.017276464635287	0.60443292366836
ENSG00000146776.15	ATXN7L1	361.83410343858	0.0498426277025196	0.185848570228193	0.0173126087403966	0.60443292366836
ENSG00000159399.11	HK2	1392.89554617901	0.066742944740919	0.240462163089307	0.0173229396934926	0.60443292366836
ENSG00000176170.15	SPHK1	386.939466330126	0.0693405465491387	0.24919545658704	0.0173787851502723	0.60443292366836
ENSG00000290690.2	ENSG00000290690	29.743447633852	-0.111479178295883	0.424174862351983	0.0173614934631502	0.60443292366836
ENSG00000131943.21	C19orf12	924.443189662278	0.0304861357565108	0.12311966356755	0.0175065364139814	0.607275767688408
ENSG00000136167.16	LCP1	6.06052213192605	0.0740808793422473	0.431862081185791	0.0175220039272282	0.607275767688408
ENSG00000079999.15	KEAP1	2807.63617226163	0.0305294648177144	0.12358058220638	0.0176778710154047	0.610535562778532
ENSG00000229222.1	KRT18P4	5.51097123005806	0.0970487172619539	0.444815093173494	0.017671791056	0.610535562778532
ENSG00000196387.11	ZNF140	230.034831807904	-0.0345307802366972	0.136993040291385	0.0177113243158031	0.610623406385149
ENSG00000138135.7	CH25H	191.952307012212	0.108293151032065	0.434151267656102	0.0178479359841878	0.614261281128276
ENSG00000204706.15	MAMDC2-AS1	16.6961215907203	0.0921359933676254	0.331323209601511	0.0179362870735037	0.616228436760113
ENSG00000271943.5	TPM4P2	15.6392972199305	0.0575059049930705	0.425493104172447	0.0179708224293106	0.616343050505263
ENSG00000276289.6	ENSG00000276289	5.70156480616989	0.0599907230853224	0.423959058694155	0.0180416883059493	0.61770113082154
ENSG00000122417.17	ODF2L	448.469091331436	0.036629673152169	0.144802162945993	0.0181086616487713	0.617852523094089
ENSG00000166845.16	C18orf54	135.776385164339	-0.0609556666559093	0.22471010144043	0.0180969297271455	0.617852523094089
ENSG00000156466.11	GDF6	6.38060592703795	-0.0914392290976389	0.437740325543174	0.0183728630304387	0.625786050286752
ENSG00000047188.17	YTHDC2	483.819361075209	-0.0362766669779105	0.144434501629835	0.0184855018374978	0.626475370790827
ENSG00000130803.16	ZNF317	604.009523783847	0.0505534767024896	0.191787054060252	0.0184882379737308	0.626475370790827
ENSG00000289196.3	ENSG00000289196	10.2462849966346	0.0979907972051492	0.438768566152949	0.018433460547918	0.626475370790827
ENSG00000161040.20	FBXL13	14.4473290779176	-0.105691176365094	0.426961159435943	0.0185366973810004	0.626824838558574
ENSG00000285752.1	CDC42-AS1	16.8119849250053	0.0976189965174171	0.359024104413399	0.0185620111646047	0.626824838558574
ENSG00000060069.19	CTDP1	759.684937019441	0.0138724870930759	0.0651660075217206	0.0187511584791753	0.629230666438056
ENSG00000080561.15	MID2	442.388279724112	0.048564702031811	0.186375196300224	0.0188873412649755	0.629230666438056
ENSG00000137947.13	GTF2B	434.646514914842	0.0257850818171329	0.109327902108639	0.0188932418740659	0.629230666438056
ENSG00000159314.14	ARHGAP27	303.20360190097	0.0931734607515229	0.343376151036772	0.0189199198108937	0.629230666438056
ENSG00000185298.13	CCDC137	617.658463641173	0.0257197757511273	0.109105875809397	0.0188979233606221	0.629230666438056
ENSG00000254910.2	ENSG00000254910	67.8727780008098	0.0706055195906959	0.26050335714302	0.0189108412740462	0.629230666438056
ENSG00000261889.1	ENSG00000261889	7.4629807739664	0.0908685153552457	0.434376531117591	0.0188412059345676	0.629230666438056
ENSG00000278845.6	MRPL45	584.42509800895	-0.0158926803962892	0.0730380576053555	0.0187131392524874	0.629230666438056
ENSG00000310534.1	ENSG00000310534	14.2613588031811	-0.105356299451257	0.422645586663356	0.0187148486367965	0.629230666438056
ENSG00000163376.11	KBTBD8	45.0262938579464	0.10045439444809	0.377383859517268	0.0189609292013032	0.629534716591168
ENSG00000102057.12	KCND1	159.183310943634	-0.072929455795637	0.268953337694797	0.019004168552711	0.629911660669137
ENSG00000167550.12	RHEBL1	15.5366013232123	0.103198950200092	0.402285551395117	0.0192281418654906	0.635203917312318
ENSG00000204625.11	HCG9	3.41874195183813	0.0623170227522998	0.415764233302188	0.0192088213869509	0.635203917312318
ENSG00000301880.1	ENSG00000301880	10.5243650810777	-0.100803908302419	0.3850510720679	0.0193267760827476	0.637396429907643
ENSG00000128203.8	ASPHD2	62.6916616035912	0.0967851829017077	0.364037101070301	0.0194003762370402	0.638757387604547
ENSG00000143110.13	C1orf162	11.2887518551511	0.102324729013764	0.410327570528796	0.019569978828623	0.643269437203739
ENSG00000004777.19	ARHGAP33	125.748964841579	-0.0796427469114276	0.295999419949098	0.019613717636017	0.64363619916863
ENSG00000168310.13	IRF2	627.232316155534	0.0500815910266433	0.193696438445047	0.0196579985664632	0.644019505274429
ENSG00000100209.12	HSCB	342.600367563601	0.0362660459008008	0.14731299710484	0.0198894510863345	0.646243595741018
ENSG00000133321.13	PLAAT4	883.955680426007	0.0928380475814216	0.350027412308295	0.0198402302245112	0.646243595741018
ENSG00000187848.15	P2RX2	7.76930961711098	0.0599687006129724	0.411414595812155	0.0198288963200279	0.646243595741018
ENSG00000187942.12	LDLRAD2	26.9542658353892	0.099811716565869	0.386487598323531	0.0197731417459691	0.646243595741018
ENSG00000291124.2	ENSG00000291124	134.38047108037	0.0443084425287197	0.17471814589474	0.0198738260034215	0.646243595741018
ENSG00000068885.16	IFT80	671.445984989187	-0.0445228899340686	0.17581203406401	0.0200181627306063	0.649357643256366
ENSG00000102678.7	FGF9	53.8576790342521	-0.0910520228895146	0.425573305325395	0.0201254843761921	0.651768760412583
ENSG00000150712.12	MTMR12	498.508871032301	-0.0318093413521333	0.132675153614219	0.0203071301564683	0.654358910895022
ENSG00000172602.11	RND1	18.6667073284701	0.0900430097233862	0.424289913712008	0.0202969252412876	0.654358910895022
ENSG00000188404.11	SELL	4.88701330768509	0.0653263812861595	0.410227738952783	0.020337958556798	0.654358910895022
ENSG00000198924.9	DCLRE1A	157.698458396999	-0.0387685718842569	0.156759089877893	0.020294248433046	0.654358910895022
ENSG00000163568.18	AIM2	18.7508481598586	0.0977651029937405	0.417149007031323	0.0203859366409374	0.654836062344259
ENSG00000120093.13	HOXB3	1103.95319190373	0.0416421492079808	0.167074684109937	0.0204848504904393	0.656945164673097
ENSG00000164308.19	ERAP2	2155.75873765786	0.0701795188711568	0.266720092187789	0.0206147241070935	0.65949313074199
ENSG00000169692.15	AGPAT2	1441.93970023167	0.0224853581224153	0.0998602119194737	0.0206310683269324	0.65949313074199
ENSG00000066027.13	PPP2R5A	691.980544218596	-0.0240185517252968	0.105704318949776	0.0208150869360511	0.662396485027681
ENSG00000167196.15	FBXO22	819.262241803286	-0.0165499932519034	0.0776367202625616	0.0208177249145525	0.662396485027681
ENSG00000197646.9	PDCD1LG2	383.187327379811	0.0639416310169791	0.245368726471817	0.0208224863174988	0.662396485027681
ENSG00000071794.17	HLTF	603.268217817287	-0.0270703796611048	0.116910634754475	0.0209378526083198	0.664995624240125
ENSG00000101639.20	CEP192	366.954167881351	-0.033938124439974	0.141481599070371	0.0210597429391212	0.66779329335849
ENSG00000101439.10	CST3	12399.049648255	0.0192291345569344	0.0882706184231993	0.0211282664770393	0.668557215115884
ENSG00000108963.19	DPH1	704.80051726015	-0.0257703385794722	0.112674219332924	0.0212598480518111	0.668557215115884
ENSG00000112877.9	CEP72	24.6289576059186	-0.0870361974662926	0.335768488689298	0.0212279486511908	0.668557215115884
ENSG00000139173.11	TMEM117	189.617540928579	-0.0543672381502611	0.213094960239407	0.021212718418114	0.668557215115884
ENSG00000272273.4	IER3-AS1	40.6299690450325	0.0931538304185935	0.365360134360485	0.0211625372723535	0.668557215115884
ENSG00000285693.3	ENSG00000285693	10.6657273213138	0.0953776292292746	0.408705659793731	0.0212868888032342	0.668557215115884
ENSG00000106346.13	USP42	357.115662845999	0.0526134712304475	0.207683820379728	0.0214553083746748	0.67277716974873
ENSG00000107864.16	CPEB3	74.9159694185534	0.0697630195666373	0.269493296962411	0.0215867019963139	0.675183027099129
ENSG00000266677.2	ENSG00000266677	5.61607353322091	0.0744545104784748	0.409719808548496	0.021600388414409	0.675183027099129
ENSG00000104660.19	LEPROTL1	833.321625907916	0.0255544586376195	0.112752319591001	0.0218957215911786	0.682599193164324
ENSG00000164430.18	CGAS	128.749068287127	0.0772613185831007	0.29955371057431	0.0219067521369872	0.682599193164324
ENSG00000106261.18	ZKSCAN1	2213.72982973165	-0.023269857867248	0.104468977383738	0.0220163461130458	0.683856788464183
ENSG00000164292.14	RHOBTB3	3362.74123192014	-0.0364589518314914	0.152132052215322	0.0219902079205607	0.683856788464183
ENSG00000110852.6	CLEC2B	549.227331770163	0.0589302891195518	0.232406219759267	0.0221849422794347	0.688011828461903
ENSG00000114302.18	PRKAR2A	1000.73739236013	-0.0304345260245609	0.13106297655464	0.0222777177167769	0.68980613400459
ENSG00000174840.10	PDE12	629.312442837689	-0.0294507064662052	0.127571637708408	0.022324209746537	0.690163949206319
ENSG00000104442.11	ARMC1	578.377421795043	-0.0178802871627603	0.0843621812796063	0.0224117501661142	0.690708462607779
ENSG00000136824.20	SMC2	517.662464653009	-0.0249077355653263	0.111023918040151	0.0223933301778591	0.690708462607779
ENSG00000175216.16	CKAP5	2408.05986651946	-0.0217939365146067	0.0995225664943877	0.0225180931455407	0.692904875529839
ENSG00000226465.6	ENSG00000226465	10.003528580711	-0.0871413154279406	0.408073312165416	0.0225807646757867	0.693752731213323
ENSG00000168040.6	FADD	733.557975654538	0.0149825604121491	0.0730238412219525	0.0226786016577653	0.695676670417941
ENSG00000256751.7	PLBD1-AS1	22.3120753571306	0.0799487366706299	0.40700652205608	0.0227617902048602	0.697145993018624
ENSG00000162946.24	DISC1	170.978860805179	0.0525453184501585	0.211588430351662	0.0228851043872163	0.697433667043716
ENSG00000171365.18	CLCN5	157.936007637513	-0.0588117226784787	0.234249563021688	0.0228667059351312	0.697433667043716
ENSG00000197296.6	FITM2	481.311065807995	-0.0410308605479842	0.170256319162975	0.0228850102100436	0.697433667043716
ENSG00000257599.6	OVCH1-AS1	5.77237468123844	-0.0728993753114587	0.402543176601515	0.0229123993880725	0.697433667043716
ENSG00000121897.16	LIAS	136.179704448491	-0.0456807429917204	0.187230266466838	0.0230117943391749	0.699381534108309
ENSG00000011590.15	ZBTB32	5.14346818921941	0.0671587404475908	0.397379230890441	0.0232134133848826	0.702812564416442
ENSG00000135912.12	TTLL4	268.590458904087	0.0388912047784445	0.16319375935994	0.023192869137359	0.702812564416442
ENSG00000291219.2	ENSG00000291219	28.0152456703062	-0.0903003450649326	0.391148153989315	0.0232314150627151	0.702812564416442
ENSG00000123685.9	BATF3	139.911682352501	0.0897399864183615	0.379714955813058	0.0234487629158771	0.707221849470462
ENSG00000174808.13	BTC	95.3070739651369	0.0875483703730099	0.358799064564377	0.023420742190363	0.707221849470462
ENSG00000165917.11	RAPSN	10.8001304835439	0.0876878473694975	0.398412704205243	0.0235216720456054	0.708339376922158
ENSG00000131979.21	GCH1	247.698986331078	0.089237666794878	0.387865745631636	0.0236399498133685	0.710817669045805
ENSG00000168268.12	NT5DC2	1536.34391199464	-0.0366765415697294	0.156136449228127	0.0237006994160072	0.71156127198058
ENSG00000279296.1	PRAL	328.551120315767	0.0889736774639109	0.380104792826334	0.0237614642389354	0.712303074416037
ENSG00000100485.13	SOS2	577.061241954157	-0.0238426913613324	0.109019753836063	0.0240076794957949	0.718149249668363
ENSG00000134326.12	CMPK2	1348.97936927066	0.0811871405397535	0.399615978932915	0.0241059928272672	0.718149249668363
ENSG00000164576.13	SAP30L	1017.18982249904	0.0188577684859193	0.0898563550158636	0.0241382486347655	0.718149249668363
ENSG00000164631.19	ZNF12	396.414821626307	-0.0304129672637155	0.133807750786637	0.0241135235518723	0.718149249668363
ENSG00000271976.1	ENSG00000271976	97.0892621117599	-0.0411395629599114	0.17318501440187	0.0240888511413283	0.718149249668363
ENSG00000285889.1	ENSG00000285889	4.97379578579072	-0.0777510158817567	0.39867431009783	0.0242338523710532	0.719909403894971
ENSG00000163659.14	TIPARP	527.388042670113	0.0509785081512431	0.210278022458233	0.0244887535748318	0.726389379685889
ENSG00000137628.19	DDX60	1992.0047500408	0.077033951967499	0.313299891894171	0.0245503045101797	0.727123336729535
ENSG00000145725.22	PPIP5K2	737.616515687702	-0.035959418222239	0.155261619575984	0.024674494887895	0.728616810927303
ENSG00000232860.11	SMG7-AS1	11.4602294533167	0.0781839594187832	0.319314759009575	0.0246711260714642	0.728616810927303
ENSG00000135049.17	AGTPBP1	180.500487693172	-0.0295909496288723	0.131664444675506	0.0247426284356531	0.72953824589004
ENSG00000008516.20	MMP25	7.806705497009	0.0772414157981335	0.395161755092393	0.0248963606141613	0.730908259996686
ENSG00000216895.9	RBM33-DT	30.9257216404549	0.0808352341068555	0.334455028440643	0.024954628934995	0.730908259996686
ENSG00000232656.11	IDI2-AS1	21.1819123813413	0.0840013879498051	0.390082424711376	0.0249849663847935	0.730908259996686
ENSG00000234883.8	MIR155HG	28.0703965756801	0.084068196128311	0.389612709743524	0.0250110849788793	0.730908259996686
ENSG00000239523.10	MYLK-AS1	273.835176234568	0.0854651470861695	0.365380446892322	0.0249142351638142	0.730908259996686
ENSG00000249087.10	ZNF436-AS1	73.7131031133142	-0.0625125433835097	0.255187724691753	0.0249237822260988	0.730908259996686
ENSG00000186310.10	NAP1L3	160.677730358435	-0.0613955874463446	0.251494374168769	0.0251072745941831	0.73263546470914
ENSG00000189157.15	FAM47E	15.1771279123926	0.0795704385876888	0.393361437009821	0.0251853461074586	0.733829664237235
ENSG00000107290.15	SETX	2263.07666428739	0.0260039250438017	0.11883031349404	0.0253015853133321	0.736130806870215
ENSG00000115760.16	BIRC6	1998.22617807265	-0.0201379606030574	0.0962407406953922	0.0255067298732329	0.73775321910061
ENSG00000137804.15	NUSAP1	114.4042346433	-0.0736567900117356	0.303177540080941	0.0254590836366789	0.73775321910061
ENSG00000159374.19	M1AP	8.08641026922976	-0.0692550575413533	0.389156164503335	0.0255023308766743	0.73775321910061
ENSG00000277209.1	RPPH1	25.4011390995735	0.0674117109847051	0.388150158092779	0.0254728859073894	0.73775321910061
ENSG00000196187.13	TMEM63A	1255.65941566531	0.0340665043609172	0.149817812287504	0.0256278593574126	0.740173043283167
ENSG00000101294.21	HM13	4841.00340706842	0.0169007549777261	0.0833629963398738	0.0257005534625852	0.741188954238497
ENSG00000102048.17	ASB9	8.17329040371781	0.0791905547789169	0.388759479573236	0.0259273788780269	0.746081889182561
ENSG00000133943.22	DGLUCY	1082.59612986868	0.0231269244167399	0.108496860554314	0.025980408904164	0.746081889182561
ENSG00000287496.1	ENSG00000287496	11.0474915029752	-0.0522610643232115	0.378305782601211	0.0259835150472084	0.746081889182561
ENSG00000173442.14	EHBP1L1	2358.44065311967	0.0319112509743716	0.142414646698649	0.0261009209563838	0.748365302602848
ENSG00000182057.6	OGFRP1	20.360592908545	0.0816917112889911	0.351277146635569	0.0261390498921011	0.748372363215155
ENSG00000115875.20	SRSF7	945.298633983112	0.0186280644853751	0.0910294086699984	0.0264243445819069	0.754353941062963
ENSG00000289433.1	ENSG00000289433	8.50618437013795	-0.0824734049765503	0.365438301334514	0.0263939859411199	0.754353941062963
ENSG00000149932.18	TMEM219	3202.23330343113	0.0335758202922308	0.149349926155554	0.0264956496027184	0.754600701345484
ENSG00000162461.9	SLC25A34	60.819501021764	0.0678531881226459	0.283202906692614	0.0265857802144498	0.754600701345484
ENSG00000162517.14	PEF1	1536.5852069331	0.0123841538417956	0.064772871796779	0.0265507083762886	0.754600701345484
ENSG00000175970.13	UNC119B	1576.28351411269	-0.0197045638424918	0.0955194399924115	0.0265755673999846	0.754600701345484
ENSG00000067221.15	STOML1	1063.25480139518	0.0438189082558476	0.188957031191444	0.0268455960540975	0.755462606906975
ENSG00000087301.11	TXNDC16	121.274376844217	-0.0381408291285947	0.167243622510955	0.0268044325749125	0.755462606906975
ENSG00000131203.13	IDO1	352.234793279719	0.0736766597469484	0.385327964575102	0.0267864498174649	0.755462606906975
ENSG00000144357.19	UBR3	976.957077988997	-0.0199681526531884	0.0967985545168631	0.0268096464631532	0.755462606906975
ENSG00000150764.15	DIXDC1	847.825176530886	-0.0259593999672272	0.120519535390625	0.026829941207711	0.755462606906975
ENSG00000237877.9	LINC01473	16.7863804587752	0.0799805620226312	0.345609701091133	0.0267446422041948	0.755462606906975
ENSG00000091428.19	RAPGEF4	26.8928360291646	-0.0787686821381613	0.33981066514064	0.0270018373374117	0.757700705398535
ENSG00000181924.9	COA4	599.992642759179	0.0136970936426243	0.0708053830869746	0.026968052870688	0.757700705398535
ENSG00000288649.2	ACTL10	61.584980725407	0.0378027153014454	0.16638595166361	0.0270468021701927	0.757885924641358
ENSG00000115827.15	DCAF17	417.391879292891	-0.029179277688204	0.1335002996984	0.0272049255674932	0.761236975334035
ENSG00000105327.19	BBC3	837.10393216796	0.0384905147699365	0.169487141030443	0.0273095089584156	0.761529491486841
ENSG00000135604.12	STX11	81.7916420395949	0.0803468570014041	0.359157489335367	0.0273310255360248	0.761529491486841
ENSG00000288602.1	C8orf44-SGK3	8.06809296814327	0.0488454407107868	0.372738185727006	0.0272754756468176	0.761529491486841
ENSG00000086061.17	DNAJA1	5828.57676135985	0.0286886506947137	0.132315508904729	0.0277558113269029	0.770305193570005
ENSG00000159882.14	ZNF230	75.1320751648111	0.0491322892827948	0.211484338685447	0.0277520068959054	0.770305193570005
ENSG00000181467.5	RAP2B	1089.13243577161	-0.0164935715933952	0.0833256758032864	0.027778393560489	0.770305193570005
ENSG00000283900.1	TPTEP2-CSNK1E	13.999028920276	-0.0793770060315283	0.367694996202222	0.027801954088353	0.770305193570005
ENSG00000259840.2	ENSG00000259840	24.9308309781351	0.0791741423626528	0.367339727658967	0.0278983998653631	0.771894802997546
ENSG00000119685.21	TTLL5	366.834764641635	-0.0323369495046044	0.146826816572807	0.0279751023556789	0.772934471379631
ENSG00000094916.17	CBX5	1914.81395832001	0.0257213721514601	0.120979029072967	0.0280191233683483	0.773069528130894
ENSG00000149633.13	KIAA1755	343.012050158535	0.0787554492687126	0.357985536320702	0.0281584784077611	0.775830879979527
ENSG00000011422.13	PLAUR	1130.88606926864	0.038018589790076	0.169663312207452	0.0284436766189755	0.777185105958314
ENSG00000065413.21	ANKRD44	132.551036485323	-0.051264194584621	0.221417266895795	0.0283811250870049	0.777185105958314
ENSG00000164815.12	ORC5	275.370196684022	-0.0198225869553728	0.0976261745887974	0.0283718085138213	0.777185105958314
ENSG00000168259.18	DNAJC7	1800.54901031777	0.015179512648097	0.0781858058255729	0.0283874340309793	0.777185105958314
ENSG00000187583.12	PLEKHN1	135.462025166879	0.0654216025288296	0.280163427284331	0.0284313606083125	0.777185105958314
ENSG00000213047.14	DENND1B	170.2026529061	-0.0469343050247831	0.204436579108729	0.028425343466438	0.777185105958314
ENSG00000265185.6	SNORD3B-1	5.68735699322919	0.0480412394972174	0.367719276290114	0.0285056420702868	0.777802429694082
ENSG00000145819.18	ARHGAP26	122.062486870951	0.0492431870835414	0.213935619234693	0.0285979246184889	0.77924413908724
ENSG00000105321.15	CCDC9	555.942752400459	0.0265951938685505	0.125234071849862	0.0287004518486979	0.77988641852961
ENSG00000239474.8	KLHL41	26.8081574496888	-0.0696765679897279	0.300901514560689	0.0286803900267961	0.77988641852961
ENSG00000185947.16	ZNF267	103.788043212915	0.0476021605705452	0.208065684857351	0.0288691070468233	0.783391771579662
ENSG00000170909.15	OSCAR	24.2292416779716	0.0742804923146655	0.327279458420299	0.0289201009378261	0.78369903158677
ENSG00000277632.2	CCL3	6.20587716603318	0.0471210390409477	0.365826989769523	0.0290128074045776	0.785134260654014
ENSG00000139832.6	RAB20	73.096836857195	0.0668449571392841	0.289235478354954	0.0290715179203994	0.785646835181246
ENSG00000105369.10	CD79A	7.20123636369249	0.0732466116759713	0.372815265980499	0.0291687908500659	0.786124779322035
ENSG00000182150.21	ERCC6L2	533.341640155039	-0.0319157262475254	0.146850892382099	0.0291425396853685	0.786124779322035
ENSG00000164172.21	MOCS2	1324.93311839377	-0.01614008422788	0.0829215702111867	0.0292490039662346	0.787212633995865
ENSG00000112149.12	CD83	206.544798891238	0.0668924447156815	0.290563253952568	0.0293283313142812	0.788273721243028
ENSG00000234199.4	LINC01191	8.25043189660459	0.0598655631714711	0.369286408256324	0.0293800443917147	0.78859072956294
ENSG00000286610.2	ENSG00000286610	6.25663230778091	0.068612314094162	0.372951541583811	0.0294420775235212	0.789183502682716
ENSG00000137817.19	PARP6	853.12416663076	0.027031514237246	0.128043664622042	0.0296130557896195	0.792165823855688
ENSG00000232807.3	ENSG00000232807	71.4969878121945	0.0681330236309827	0.297917603593976	0.0296335380323641	0.792165823855688
ENSG00000138617.17	PARP16	96.0292363526344	-0.0408982505430736	0.183335998856952	0.029763396299889	0.794562018789604
ENSG00000162600.13	OMA1	228.387184880254	-0.0320663434720158	0.148687442056063	0.0300292892262973	0.796280011631547
ENSG00000166946.15	CCNDBP1	1155.46401773118	-0.00737840348472553	0.0423981259842229	0.0299459685920449	0.796280011631547
ENSG00000169914.7	OTUD3	170.403280019916	0.0609519991996136	0.265854819137695	0.0298915117280946	0.796280011631547
ENSG00000184083.12	FAM120C	211.502272315609	0.0307696526452158	0.143477734758915	0.0300023518425609	0.796280011631547
ENSG00000256683.8	ZNF350	143.928102854137	-0.0331477235917203	0.152891924118505	0.0299571393037555	0.796280011631547
ENSG00000169248.13	CXCL11	658.430665687663	0.0566629089385818	0.36498275766127	0.0301137370827003	0.796610817301067
ENSG00000268087.1	ENSG00000268087	9.21944773373181	-0.0747971597978101	0.359373314798255	0.0301224135927055	0.796610817301067
ENSG00000035928.18	RFC1	705.84901440987	-0.0201405281614267	0.100570116161	0.0302333638507142	0.798476073356762
ENSG00000255150.2	EID3	47.9209388072653	0.055213039715233	0.242532375137963	0.030287867040136	0.79884754790105
ENSG00000010327.11	STAB1	8.60900165678948	0.0628385821196099	0.367629093653867	0.0303745368126277	0.800065299644613
ENSG00000070018.10	LRP6	1072.11370573816	-0.0371918695615425	0.169894268863067	0.0305282947716268	0.80173488650746
ENSG00000141052.19	MYOCD	27.3884029672002	-0.0709876890307572	0.366714845172569	0.0305596744895023	0.80173488650746
ENSG00000289829.2	ENSG00000289829	3.96001615627288	0.0485291951003377	0.36015541176034	0.0305372306211684	0.80173488650746
ENSG00000198538.12	ZNF28	247.943707150745	0.0618601900697321	0.27246068836356	0.0306344935315479	0.802631856386907
ENSG00000260804.4	LINC01963	170.107288028864	-0.0259161378506425	0.124894709096179	0.0308156352429618	0.806183502691677
ENSG00000289161.3	ENSG00000289161	128.166372658379	0.0460763307098354	0.206258993450638	0.0308516693512988	0.806183502691677
ENSG00000100600.16	LGMN	1866.83331246041	0.0423096094588005	0.191406779413614	0.0310641500683409	0.808098269216314
ENSG00000119927.15	GPAM	314.790562062942	-0.0277675537224875	0.132696648985638	0.0310531570598365	0.808098269216314
ENSG00000168003.20	SLC3A2	4477.46265752127	0.022795619943676	0.112305309365443	0.0310254171200098	0.808098269216314
ENSG00000183709.8	IFNL2	2.98239983389669	0.049607272175503	0.358536460877469	0.0310885692029561	0.808098269216314
ENSG00000272941.1	ENSG00000272941	38.6187834534361	0.0669526036178389	0.365496900301516	0.0312244716091946	0.810564305702549
ENSG00000306745.1	ENSG00000306745	5.08732575504462	0.0690057560523738	0.364124703502459	0.0313495176416371	0.812742416024332
ENSG00000121289.19	CEP89	682.491680796083	0.0147107564808833	0.0782594975734497	0.0315659516518459	0.814080123867121
ENSG00000182568.19	SATB1	650.511514013599	-0.0330315132159291	0.154672456947349	0.0315423032311928	0.814080123867121
ENSG00000187240.18	DYNC2H1	790.070871259983	-0.0240072153761404	0.117751715990413	0.0314751779409742	0.814080123867121
ENSG00000187736.15	NHEJ1	335.127641308694	-0.0254561283327665	0.123771328967851	0.0315225088678744	0.814080123867121
ENSG00000077585.15	GPR137B	778.341800000792	-0.0139556366839168	0.0749676394610162	0.0317010761156461	0.815485500463187
ENSG00000294778.1	ENSG00000294778	9.91008095505825	0.0712253730255082	0.357978550268788	0.0317030050293965	0.815485500463187
ENSG00000268858.3	ENSG00000268858	303.898738964486	0.028610496026229	0.137127925040478	0.0318973543058791	0.819417729925411
ENSG00000114062.23	UBE3A	1217.8600083483	-0.015796117495191	0.0833111009416561	0.0319552196548551	0.819634592537099
ENSG00000196172.10	ZNF681	25.0815695588634	-0.0681387354702888	0.310137594771993	0.0319887760489042	0.819634592537099
ENSG00000164164.18	OTUD4	1154.21164152366	0.030714080307139	0.146017412265618	0.0321276107705923	0.822125583902916
ENSG00000188886.5	ASTL	2.83006298972345	0.0511309452203866	0.355463556378257	0.0322494186615696	0.824174987916309
ENSG00000084092.8	NOA1	502.203266291047	-0.0207594127013862	0.105332461117592	0.0327649921841148	0.829961979455144
ENSG00000092010.16	PSME1	2749.04287170159	0.0348282238852117	0.163387944544782	0.0325211979286762	0.829961979455144
ENSG00000165806.22	CASP7	770.309900745626	0.030218730962381	0.144641952399153	0.0326504828803881	0.829961979455144
ENSG00000165899.12	OTOGL	9.93661897713515	0.0646383756179394	0.36012815071053	0.0326076364695992	0.829961979455144
ENSG00000171827.12	ZNF570	184.454622013602	-0.0356292848223598	0.167040433068728	0.0327699490749184	0.829961979455144
ENSG00000182973.21	CNOT10	308.2749811731	0.0284367647228311	0.137413711548039	0.0327508338948854	0.829961979455144
ENSG00000186470.15	BTN3A2	1219.76090346229	0.0323568353866061	0.153457612761073	0.0326698057379294	0.829961979455144
ENSG00000230148.9	HOXB-AS1	167.63565738057	0.0440058273081525	0.201700581605051	0.0328204750830645	0.830177317882125
ENSG00000059728.12	MXD1	356.994895375049	0.0298746803672187	0.143688616548457	0.0330300776973906	0.830486962530525
ENSG00000144118.15	RALB	1668.08350822079	0.0160515249523157	0.0850677910775633	0.0329025739663774	0.830486962530525
ENSG00000144283.24	PKP4	1142.19695343383	-0.0151224529170958	0.0810129594782389	0.0330199550662925	0.830486962530525
ENSG00000148400.14	NOTCH1	572.375525205792	0.0348342494325345	0.164168055308279	0.0330429133155653	0.830486962530525
ENSG00000268926.3	ENSG00000268926	11.6421233605497	-0.0586194490712454	0.265511994668323	0.0329971892089949	0.830486962530525
ENSG00000196503.6	ARL9	30.6344965889639	0.06993131227448	0.335339321977675	0.0331509456553886	0.832143496089203
ENSG00000005059.17	MCUB	317.280993765979	0.0378425215435187	0.177244323147362	0.0334669119971984	0.834917625856576
ENSG00000078061.15	ARAF	1303.20146650214	0.00787153374661495	0.0465198426152738	0.0336316891320349	0.834917625856576
ENSG00000144048.13	DUSP11	469.547102035705	-0.0113008369437631	0.0636321100993183	0.0334427211742635	0.834917625856576
ENSG00000152689.20	RASGRP3	41.6615973617989	0.0686864797688013	0.326370666712253	0.0335938239269981	0.834917625856576
ENSG00000161533.13	ACOX1	1092.30336869308	-0.0308661298320364	0.148338259124025	0.0334706304399597	0.834917625856576
ENSG00000169245.6	CXCL10	4207.6790334397	0.0528349133996416	0.352680786844	0.0334950119966589	0.834917625856576
ENSG00000184988.9	TMEM106A	257.971300700394	0.0457051826402089	0.210051127030654	0.033445625276925	0.834917625856576
ENSG00000250508.1	LINC02701	18.7044277909357	0.0694079305673996	0.344130781765599	0.0335514805761102	0.834917625856576
ENSG00000259495.4	ARNT2-DT	10.9090975004495	-0.0505274760694698	0.351118389548369	0.033641833975289	0.834917625856576
ENSG00000108669.19	CYTH1	648.327750356823	0.0205430776950989	0.105300458509699	0.0338414233785825	0.838817213104013
ENSG00000170471.16	RALGAPB	1601.13619075766	-0.0139868424472655	0.0764420317044544	0.0339564908664984	0.840614632916888
ENSG00000102935.12	ZNF423	12.0239597757456	-0.0620072965255331	0.354652076757807	0.0341073278327211	0.843291941596252
ENSG00000112159.13	MDN1	644.096557397213	-0.0176161271745981	0.0928551428742053	0.0342047660314692	0.84447946215247
ENSG00000298169.1	ENSG00000298169	18.4026272101402	-0.0626887768548834	0.290275090741059	0.0342408529073211	0.84447946215247
ENSG00000110944.9	IL23A	6.9183882991561	0.0670424986069392	0.3450091254799	0.0347863886713564	0.856855909325737
ENSG00000213516.10	RBMXL1	231.335862430957	0.0223500569524198	0.113895439983126	0.0348294252183532	0.856855909325737
ENSG00000198961.12	PJA2	2830.85670259631	-0.0137130817872656	0.0757726495227963	0.0349986724264634	0.858918806314862
ENSG00000230438.10	SERPINB9P1	70.7647535587427	0.0616806312479777	0.287936281904057	0.0350002348308511	0.858918806314862
ENSG00000004455.19	AK2	1407.67432126868	0.0137157797733884	0.0759769638119348	0.0353454063381402	0.861053466391935
ENSG00000041988.17	THAP3	429.469248030516	0.0260504703609404	0.13026466223627	0.0354039865610172	0.861053466391935
ENSG00000089050.17	RBBP9	460.912845248383	-0.0175083645923152	0.0932290918798367	0.035435913347337	0.861053466391935
ENSG00000147526.21	TACC1	5163.413569791	-0.0197104283595806	0.102881467236495	0.0353519782115758	0.861053466391935
ENSG00000167207.16	NOD2	23.4077072732202	0.0582093686890517	0.349815939810129	0.0354083746077349	0.861053466391935
ENSG00000178234.15	GALNT11	1480.65189185079	-0.0242831359036016	0.12254937517482	0.0352346243355141	0.861053466391935
ENSG00000230870.2	FBXW11P1	4.62682422864641	-0.0589200566553356	0.350112851914629	0.0353698409805385	0.861053466391935
ENSG00000260526.1	AP1AR-DT	16.5149739489994	-0.0611892344993491	0.286785409085995	0.0353801716615016	0.861053466391935
ENSG00000080546.15	SESN1	783.821688454632	-0.0118415517159108	0.0673097605283828	0.0356638622643061	0.861295353339079
ENSG00000183091.21	NEB	13.1324889174579	0.0649401234848884	0.345443080334584	0.0356511640003937	0.861295353339079
ENSG00000251301.9	LINC02384	3.89590231460542	0.0582217106048085	0.349358454021222	0.0355621246980694	0.861295353339079
ENSG00000288826.2	ENSG00000288826	9.80789921253729	0.0650507958642113	0.311769680295464	0.0355141115710376	0.861295353339079
ENSG00000294020.1	ENSG00000294020	17.2085128228599	0.060839615424739	0.285704409399712	0.035589723062558	0.861295353339079
ENSG00000138764.16	CCNG2	871.465834164921	-0.0241547149790457	0.122704851000035	0.0359941016332297	0.86398964491428
ENSG00000165323.17	FAT3	120.840595345782	0.066146116342602	0.337373456250103	0.0358397649670426	0.86398964491428
ENSG00000167113.12	COQ4	680.040949428099	0.0162255375884689	0.0878200020687138	0.0359601710068567	0.86398964491428
ENSG00000230479.2	LNCTSI	8.98675700540371	0.0576631147620201	0.348058589216262	0.0359485534352261	0.86398964491428
ENSG00000268790.5	ENSG00000268790	9.49816660217303	0.0371445573866694	0.347600168576813	0.0358911857531287	0.86398964491428
ENSG00000151148.15	UBE3B	1220.3674856135	-0.0195825280981869	0.102906778798346	0.0361300781213203	0.865151143377798
ENSG00000167637.18	ZNF283	102.330349921653	-0.0543623191916443	0.25461222489316	0.0360916887426607	0.865151143377798
ENSG00000158050.7	DUSP2	10.2210610257175	0.0658236091011214	0.331019383664558	0.0362128741931743	0.866083934244743
ENSG00000092098.19	RNF31	1182.77170122883	0.0389259786439144	0.18637544510931	0.0363658097711244	0.86764078747411
ENSG00000183248.12	PRR36	8.24311548057604	0.0648192192706305	0.340447463558773	0.0363622737263549	0.86764078747411
ENSG00000141971.15	MVB12A	676.835059926688	0.0199313718113378	0.104701073810985	0.0364710442851377	0.869101905733286
ENSG00000148450.14	MSRB2	780.96864290184	0.0221238527889655	0.114531004847237	0.0367272833434105	0.874153593312137
ENSG00000154174.9	TOMM70	1404.48688325217	-0.00685231499722719	0.0420774936304092	0.0368331932878457	0.875619414442108
ENSG00000011243.20	AKAP8L	1710.65532795277	0.0160611998163611	0.0876542217412809	0.0368950278231478	0.876035185872937
ENSG00000015171.22	ZMYND11	1703.53132068343	-0.0107473021922429	0.0625865332997009	0.0369698729612728	0.876758511824664
ENSG00000131669.11	NINJ1	1944.03220243115	0.0264104162443256	0.133579273038302	0.0371703258099042	0.877359147064178
ENSG00000153443.14	UBALD1	776.783283868135	0.0153428368389498	0.0844784872190989	0.0370859628396784	0.877359147064178
ENSG00000161180.11	CCDC116	8.42155507563349	0.064061571050568	0.317126156974355	0.0371728476888239	0.877359147064178
ENSG00000294961.1	ENSG00000294961	22.6832696019213	0.0505632066624162	0.34187989942743	0.0371195767299881	0.877359147064178
ENSG00000023287.14	RB1CC1	1565.85944990967	-0.0141411034711041	0.079191403000115	0.0376024379961065	0.883562101632849
ENSG00000170445.17	HARS1	1485.06553032042	0.0105633043759869	0.0619227120813269	0.0375441279606175	0.883562101632849
ENSG00000173261.9	PLAC8L1	9.93169513582151	0.0633575867015389	0.314002816414602	0.0376145647923678	0.883562101632849
ENSG00000286360.2	ENSG00000286360	4.49515287538637	0.0550304834023598	0.342584796022156	0.0376091366168058	0.883562101632849
ENSG00000298741.1	ENSG00000298741	27.3900953594741	0.0490603559020621	0.233843948121007	0.0377520681655007	0.885738843954236
ENSG00000142784.17	WDTC1	1475.0602844703	-0.010519543085488	0.0619955666412797	0.0382278888797442	0.890379832314174
ENSG00000143333.8	RGS16	11.1689314866641	0.0629234051491863	0.31682023256033	0.0383104458348291	0.890379832314174
ENSG00000164237.10	CMBL	840.625315404335	-0.0207414195559676	0.109581616316056	0.038171630373177	0.890379832314174
ENSG00000166716.11	ZNF592	927.625473156349	0.0168934524472222	0.0922610931890447	0.0382001384377721	0.890379832314174
ENSG00000177674.17	AGTRAP	1647.28022342111	0.0317585905750127	0.158025930325164	0.0382946151275613	0.890379832314174
ENSG00000188385.13	JAKMIP3	16.2639225755585	0.0635110180636584	0.327838003622792	0.0380483198697854	0.890379832314174
ENSG00000249700.10	SRD5A3-AS1	17.1887250934966	0.0542001156110665	0.259634069815735	0.0381976656689537	0.890379832314174
ENSG00000299273.1	ENSG00000299273	6.15485968842017	0.0532752493259366	0.340908381310923	0.0380009685588499	0.890379832314174
ENSG00000140795.14	MYLK3	8.24261024396604	-0.060113180399349	0.33777249241657	0.0387406685677936	0.896715250817131
ENSG00000224789.2	ENSG00000224789	21.0215677560409	0.0583707270632701	0.339285818097059	0.038731813212555	0.896715250817131
ENSG00000263165.1	ENSG00000263165	110.382777127228	0.0580975912876966	0.282336091411788	0.0387257654748268	0.896715250817131
ENSG00000302034.1	ENSG00000302034	5.43019323051002	0.0599094218846851	0.337928743350736	0.0387646076536487	0.896715250817131
ENSG00000023318.10	ERP44	1483.26440260584	0.0123386233447912	0.0712546121966444	0.0388936201966946	0.897180263329219
ENSG00000119285.12	HEATR1	872.199890850028	-0.0115642108883587	0.0674976142138775	0.0389530404683445	0.897180263329219
ENSG00000234807.10	JUN-DT	66.700555613234	0.0348548209206969	0.172391059516913	0.0389447762573242	0.897180263329219
ENSG00000289979.2	ENSG00000289979	9.7951874787125	0.0622536135542768	0.316378945364205	0.0389663713458097	0.897180263329219
ENSG00000272589.1	ZSWIM8-AS1	15.0926810052077	-0.0604726938859564	0.335390351294019	0.0391075827269793	0.899383348977271
ENSG00000101003.12	GINS1	90.8860380943997	0.0453724708221994	0.219991548428716	0.0392927374163112	0.899551832790519
ENSG00000132207.20	SLX1A	526.220634993786	0.0199322226834894	0.106863599902006	0.0394035397949014	0.899551832790519
ENSG00000147121.17	KRBOX4	218.081384374344	-0.0229337341871027	0.12042848395595	0.0395247274544252	0.899551832790519
ENSG00000163785.15	RYK	1234.99594471414	-0.0115587730514847	0.0677097009811099	0.0394897077724168	0.899551832790519
ENSG00000165832.7	TRUB1	362.178830011604	-0.0150566441764742	0.0844139993304905	0.0393069359678861	0.899551832790519
ENSG00000243244.8	STON1	445.31037418692	-0.0357475659901763	0.17699400611113	0.0394420824624931	0.899551832790519
ENSG00000257433.9	RPAP3-DT	26.0795084346249	0.0549342840094794	0.267313452428703	0.0395239973538249	0.899551832790519
ENSG00000260942.2	CAPN10-DT	40.234412517911	0.0587618449686478	0.289348034083897	0.039435122658133	0.899551832790519
ENSG00000278053.6	DDX52	668.20282599239	0.0217066981659779	0.114706246586506	0.0392271494228767	0.899551832790519
ENSG00000100380.16	ST13	4682.30496884524	-0.00624572977619852	0.0394463722731792	0.0396519574571921	0.901408998350782
ENSG00000265817.4	FSBP	34.3346383417681	-0.0484912650946376	0.235473664223391	0.0397291119977244	0.902124836224191
ENSG00000107581.15	EIF3A	7864.31953507046	-0.00812967932643947	0.0502301060610635	0.0399850588347791	0.905854171193878
ENSG00000140598.17	EFL1	853.607188372356	0.0423980748195343	0.207613014526255	0.0399798852012999	0.905854171193878
ENSG00000224261.2	RPSAP18	6.21076961602429	0.0611642748727257	0.322502880582101	0.0400946957736995	0.907297497147117
ENSG00000136643.13	RPS6KC1	986.287100709734	0.018896072056874	0.102683685548311	0.0401622107999089	0.907785439762242
ENSG00000168026.20	TTC21A	105.195340169356	0.0365879218751437	0.181871744903688	0.040274777490475	0.909289404942096
ENSG00000090554.14	FLT3LG	290.055673607466	0.0346444098089603	0.173848275309586	0.0407807752999973	0.912371705607528
ENSG00000107679.16	PLEKHA1	526.91771489476	-0.0192889387575973	0.10487820537618	0.0407487087237721	0.912371705607528
ENSG00000119522.19	DENND1A	662.784552541839	0.0241378441633486	0.12665607153356	0.0405229897978297	0.912371705607528
ENSG00000138375.15	SMARCAL1	799.176906756145	0.00759192930657253	0.0474938796950502	0.0406430680110013	0.912371705607528
ENSG00000165997.6	ARL5B	461.147636327347	0.0361866447298466	0.180722936663473	0.0407494767474312	0.912371705607528
ENSG00000174600.15	CMKLR1	11.2952286823803	-0.0547566306778849	0.334022341887096	0.0407137892967809	0.912371705607528
ENSG00000185483.13	ROR1	309.006245094184	-0.038988103930599	0.193073913809476	0.0405624704550817	0.912371705607528
ENSG00000227704.3	ENSG00000227704	13.5157350549483	-0.0606793942090402	0.317005114953416	0.0405708276395613	0.912371705607528
ENSG00000198604.12	BAZ1A	971.244852902078	0.0271540084923464	0.140448387918538	0.0408384086356619	0.912627559499435
ENSG00000019582.18	CD74	179.033798581436	0.04476481497815	0.220412262495841	0.0410242891437337	0.915745572920292
ENSG00000128594.9	LRRC4	27.4762238425406	-0.054553062244561	0.270143911609532	0.0411194186552178	0.915799453814913
ENSG00000263620.1	ENSG00000263620	67.1876417042857	-0.0372028163725223	0.185746650785943	0.0410734414112376	0.915799453814913
ENSG00000109686.22	SH3D19	2467.37285291833	-0.0213995924491839	0.114868554966684	0.0412471549623072	0.915971380552648
ENSG00000123992.22	DNPEP	2591.94974906924	0.0236523244521348	0.125121961206331	0.0412957371301767	0.915971380552648
ENSG00000165304.9	MELK	276.046311364832	0.0226795745228978	0.12068799428518	0.0412562555055774	0.915971380552648
ENSG00000179627.11	ZBTB42	128.362101268253	0.0376450994303526	0.188086257501715	0.0413126044076137	0.915971380552648
ENSG00000291099.2	ENSG00000291099	72.1208821089468	-0.0338304047459164	0.17094447442424	0.0413762584383192	0.916354243776902
ENSG00000089280.21	FUS	2937.28908864408	0.0167365020262483	0.0935189959812077	0.0414724481527644	0.916429768744812
ENSG00000155158.21	TTC39B	438.18472491081	0.0352426130121535	0.177428253340897	0.0414699860602346	0.916429768744812
ENSG00000225492.7	GBP1P1	7.26450936891621	0.0540571564528819	0.331494316664004	0.041639147688534	0.919085321326245
ENSG00000126368.6	NR1D1	1419.1170300576	0.0219721623601887	0.118000118177543	0.0419371785881516	0.924630539072473
ENSG00000124635.11	H2BC11	284.721663111057	0.0411476988059202	0.205512719973716	0.0422007530169044	0.927440941905651
ENSG00000140650.14	PMM2	947.51570764579	0.010982859413326	0.0660144430846773	0.0422993818606425	0.927440941905651
ENSG00000227456.10	LINC00310	8.14224592728336	0.0589000202238833	0.31022507420271	0.042228906638903	0.927440941905651
ENSG00000280007.1	ENSG00000280007	19.4321222176251	0.0435170885625981	0.216720940831697	0.0422468656269386	0.927440941905651
ENSG00000285761.2	ENSG00000285761	9.99690838272458	0.0588685007661658	0.310001373222887	0.0422542051873739	0.927440941905651
ENSG00000145348.18	TBCK	680.750206976607	-0.0159730136145776	0.0904434281330374	0.0423905878086688	0.928410268470345
ENSG00000112739.18	PRP4K	1214.59468792269	0.00975419218177257	0.0597539933311263	0.0424686438308126	0.929089766199007
ENSG00000103490.14	PYCARD	454.273300859093	0.0364792451287112	0.184709785075009	0.0427216974943185	0.933591962389671
ENSG00000188859.7	FAM78B	5.75273327461847	0.0568913494484984	0.324910850163885	0.0427755533274901	0.933735973463609
ENSG00000060971.20	ACAA1	1473.8084782819	0.0102502943613453	0.0625641049547747	0.0430817479346056	0.937905125847874
ENSG00000082074.20	FYB1	8.57165858247011	0.0485379188019595	0.326869523900487	0.0431845431503393	0.937905125847874
ENSG00000109854.15	HTATIP2	1116.36340123001	0.0102755119568652	0.0627269927508599	0.0431670001676629	0.937905125847874
ENSG00000124383.12	MPHOSPH10	620.848831417683	-0.00785859950922107	0.0497989852962481	0.0432039313855513	0.937905125847874
ENSG00000275713.3	H2BC9	5.95874606687728	0.0581232536272379	0.308923914141267	0.0430497786739965	0.937905125847874
ENSG00000181072.13	CHRM2	2952.95809084036	-0.0295830423148805	0.153926312432876	0.0433446720356127	0.93992754781946
ENSG00000110218.10	PANX1	1438.78919990254	0.0230017033506772	0.123886223086872	0.0434468057980359	0.941109263750218
ENSG00000034677.14	RNF19A	622.958567058523	0.0154405939454567	0.0886014582293094	0.043688745591681	0.94221743358478
ENSG00000153107.14	ANAPC1	747.550490923693	-0.0243779094728868	0.130405090584251	0.0436776330927391	0.94221743358478
ENSG00000197217.14	ENTPD4	1577.81247198178	-0.0124286908232202	0.0738434849453584	0.043628367777744	0.94221743358478
ENSG00000263528.9	IKBKE	576.77846213407	0.0426776348028146	0.21515154378018	0.043664517572374	0.94221743358478
ENSG00000198162.12	MAN1A2	1627.44324171718	-0.0233181357717513	0.125579718854327	0.0437459872752733	0.942423095554006
ENSG00000112039.7	FANCE	130.357536994557	-0.0320170167474861	0.165628880398032	0.043860836281748	0.943867996455263
ENSG00000119559.18	C19orf25	728.281870138946	0.0130975906140308	0.0772948530885884	0.0439192538195867	0.94409669119253
ENSG00000164211.14	STARD4	964.087179697623	0.034399211700754	0.176750195765489	0.0439841246934841	0.944463460130194
ENSG00000245025.4	RHOBTB2-AS1	108.875734850976	0.0327438657023319	0.169171707244694	0.0440347691472538	0.944524282849075
ENSG00000127249.16	ATP13A4	3.73710064587392	-0.0463375100198534	0.323983972360043	0.044180911618399	0.946631137767324
ENSG00000251661.4	IFITM3-AS1	32.8330739460141	0.0493484271135388	0.249938766167657	0.0442505353988904	0.947095695346783
ENSG00000070756.18	PABPC1	19269.1531142845	-0.0103452294042156	0.0635162800596667	0.0443044951025489	0.947185788028751
ENSG00000120688.10	WBP4	330.433184312145	0.0110718611684314	0.0672855912337601	0.0443506380119764	0.947185788028751
ENSG00000186399.11	GOLGA8R	69.6626822902003	-0.0540773406272545	0.279078854152331	0.0445622431351255	0.947607226194191
ENSG00000196821.11	ILRUN	3326.77904752349	0.00725527916750981	0.0467858507286698	0.0445083509789491	0.947607226194191
ENSG00000214226.10	C17orf67	102.363779799813	0.0352386528109584	0.181356550184167	0.044556184580883	0.947607226194191
ENSG00000288825.1	H2AC18	1709.71745200506	0.0468514090020932	0.237494031290168	0.0445596642625111	0.947607226194191
ENSG00000140105.19	WARS1	10662.0417421476	0.0426918538133689	0.216834328030687	0.0446218533087727	0.947854529155703
ENSG00000172992.14	DCAKD	719.96896867917	-0.0103985705009623	0.0641002583803144	0.0451291679780734	0.955600815434497
ENSG00000229956.12	ZRANB2-DT	12.940816466794	-0.0542794187841364	0.320330432237625	0.0450721992261052	0.955600815434497
ENSG00000291143.2	ENSG00000291143	13.8855345548703	0.0531984412511634	0.321573827015073	0.0451316406378327	0.955600815434497
ENSG00000100307.14	CBX7	674.221525139899	-0.0225183098995985	0.123208447783948	0.0455023186572994	0.961842562482746
ENSG00000103479.18	RBL2	1283.93685573792	-0.0189852674618717	0.106604107792241	0.045572494987793	0.961842562482746
ENSG00000185475.12	TMEM179B	959.682275994019	0.0120504907113074	0.0727562120561442	0.0455495281041546	0.961842562482746
ENSG00000103599.21	IQCH	26.3447384339761	-0.0477662698259988	0.24516823484984	0.0459014094242046	0.964274638374723
ENSG00000114127.12	XRN1	1307.12013287319	0.0309657455672612	0.162999937442899	0.0459209549190093	0.964274638374723
ENSG00000169228.15	RAB24	1159.95089106387	0.0162798223637107	0.093798638315025	0.0458499631468405	0.964274638374723
ENSG00000177084.20	POLE	418.847941000951	0.0283719340665376	0.150918223579592	0.0459518420230312	0.964274638374723
ENSG00000186994.13	KANK3	15.7613874865448	0.0529854610801375	0.27684480103565	0.0459805977903816	0.964274638374723
ENSG00000187446.13	CHP1	2566.36994905775	-0.0102235230250528	0.0634621181506851	0.0458941582116266	0.964274638374723
ENSG00000112964.15	GHR	109.565993494881	-0.0326954153989797	0.171329220326074	0.0461266447457202	0.965287994652228
ENSG00000230091.7	TMEM254-AS1	22.703937949599	0.0440220409094092	0.226013535211676	0.0461030819060172	0.965287994652228
ENSG00000142920.19	AZIN2	280.403586875468	0.0253848056760437	0.137499375507741	0.046582412541521	0.972007400165127
ENSG00000166037.12	CEP57	537.79573857331	-0.0169051502052976	0.0972307792244423	0.0465953433539041	0.972007400165127
ENSG00000166819.13	PLIN1	6.80653050382558	0.0520356730391946	0.318132563457584	0.046588302050349	0.972007400165127
ENSG00000113070.9	HBEGF	200.275011979299	0.0480580989640742	0.248783156819986	0.0467944047985883	0.972077074058452
ENSG00000125124.15	BBS2	918.650470063709	-0.00948388219980214	0.0598429745618798	0.0467955098673545	0.972077074058452
ENSG00000130227.18	XPO7	1596.54686740884	-0.0104136378633765	0.0647561988534218	0.0467113122644811	0.972077074058452
ENSG00000196470.13	SIAH1	379.459323132803	-0.0183195375492197	0.104147109478881	0.0467616137019173	0.972077074058452
ENSG00000138078.17	PREPL	1796.28029742787	-0.0199639483033435	0.112153058233649	0.0469741681262303	0.973740494578886
ENSG00000138755.6	CXCL9	31.4514085060817	0.0534171631926134	0.314408094872561	0.0469319569246078	0.973740494578886
ENSG00000070495.16	JMJD6	397.297935215436	0.0207645690746784	0.116014415382439	0.0470414851560019	0.974113772805888
ENSG00000144649.11	GASK1A	21.0123965323786	-0.043800693329523	0.226853200496083	0.0472056366400168	0.976489373637205
ENSG00000128563.14	PRKRIP1	826.344660421788	0.0126229817735361	0.076374969462812	0.0472712119721938	0.976823004718293
ENSG00000134744.15	TUT4	593.679040925577	-0.0196772011269883	0.111057502559772	0.0474073263011071	0.97852150445046
ENSG00000167461.13	RAB8A	976.936139006649	0.00734455733926742	0.0481453398454348	0.0474524728556589	0.97852150445046
ENSG00000256206.2	ENSG00000256206	4.12748712452859	0.0453809493951886	0.316890001489288	0.0475488660100548	0.979486807120576
ENSG00000100379.19	KCTD17	533.190645071921	0.010100277160354	0.0635178590558106	0.0479025046593369	0.982723192938621
ENSG00000145687.18	SSBP2	687.716889858564	-0.0214332570071007	0.119789498213137	0.0479049574689897	0.982723192938621
ENSG00000176919.14	C8G	14.5165730047693	0.0482877138462736	0.252487362924712	0.0478128148208096	0.982723192938621
ENSG00000273382.1	TMEM167B-DT	36.9472370770202	-0.0351481142474929	0.184930782086331	0.0477874012576931	0.982723192938621
ENSG00000138670.20	RASGEF1B	15.4592276721741	0.0537944364825037	0.297799897127828	0.047994763661777	0.982900040456311
ENSG00000211772.11	TRBC2	7.67299496315457	0.0364042844113468	0.315072982692745	0.0480130872710878	0.982900040456311
ENSG00000175305.19	CCNE2	39.1993937598884	0.0481967515190906	0.252621467595301	0.0480894258454588	0.983443693143933
ENSG00000091436.18	MAP3K20	2119.76479329584	-0.0217490446223217	0.121822628523972	0.048662476565316	0.983866533611622
ENSG00000111196.12	MAGOHB	156.174933522927	0.0235248734311027	0.130414368580958	0.0487748956038572	0.983866533611622
ENSG00000111269.4	CREBL2	1394.73686835042	-0.00845451842967255	0.0547807150861375	0.048603688146338	0.983866533611622
ENSG00000120693.17	SMAD9	198.272884546206	-0.0378979055551678	0.19923357484273	0.048506065052708	0.983866533611622
ENSG00000131398.15	KCNC3	4.5608941771292	0.0380241431325014	0.314001072120824	0.0483648530407234	0.983866533611622
ENSG00000144893.14	MED12L	20.377418601197	0.0479499125532256	0.315642062015852	0.0482969706018606	0.983866533611622
ENSG00000150991.17	UBC	43779.3784558354	0.0073410415681015	0.0485027549135241	0.0488158807301009	0.983866533611622
ENSG00000152133.18	GPATCH11	171.081534948807	-0.0270129047216135	0.147234658471585	0.048956760442431	0.983866533611622
ENSG00000156875.15	MFSD14A	1284.41005694732	0.015359035854477	0.0907718630869239	0.0487641148281008	0.983866533611622
ENSG00000166348.21	USP54	183.563058950624	-0.0299705341888368	0.161255150450809	0.0488281727479534	0.983866533611622
ENSG00000166794.8	PPIB	13124.9953508246	0.0147739347336747	0.0879341357592589	0.0489264974088351	0.983866533611622
ENSG00000178078.13	STAP2	78.9770526897192	0.0329849796766956	0.175009629184099	0.0481843052331571	0.983866533611622
ENSG00000185803.13	SLC52A2	1723.18912920936	0.00787321390271743	0.0515753361997585	0.0488501354509482	0.983866533611622
ENSG00000186615.13	KTN1-AS1	96.8080762367268	0.0353039516207554	0.187038865097054	0.0488980019581792	0.983866533611622
ENSG00000196177.14	ACADSB	320.068547909563	-0.0196851228138954	0.111733743351503	0.0484245363937814	0.983866533611622
ENSG00000197971.16	MBP	77.1617593956997	-0.0518053113926314	0.276805998740821	0.0482185966104053	0.983866533611622
ENSG00000261189.4	DSP-AS1	7.80140105088026	0.0396493753760183	0.31330489186385	0.0487449489708524	0.983866533611622
ENSG00000176788.10	BASP1	4015.43305988272	-0.00681832933530119	0.045495494967305	0.0490763974080268	0.98526852723127
ENSG00000095739.12	BAMBI	415.476972866112	0.0343017233762177	0.183015165647582	0.0496225323486861	0.986750331927237
ENSG00000105767.4	CADM4	37.2162644781408	0.0315128765243389	0.169607146789685	0.0497495991191864	0.986750331927237
ENSG00000106560.11	GIMAP2	109.397782268187	0.0500102460758888	0.267660375972118	0.0493680258933988	0.986750331927237
ENSG00000126067.13	PSMB2	1723.0942964849	0.0115783185750499	0.0719132371000716	0.0495849628882207	0.986750331927237
ENSG00000150667.9	FSIP1	29.921548946576	0.0475040059710814	0.25175871066912	0.0494461221600817	0.986750331927237
ENSG00000151883.21	PARP8	355.477384499292	0.0288250314306312	0.156470718791201	0.0495690133446833	0.986750331927237
ENSG00000168538.17	TRAPPC11	747.845883401844	-0.00839006656401258	0.0547599899295384	0.0497491428342578	0.986750331927237
ENSG00000179981.11	TSHZ1	385.18812281278	-0.0171505894388343	0.100068636289049	0.0496181893194929	0.986750331927237
ENSG00000196715.8	VKORC1L1	1135.63141651598	-0.0117988687227877	0.0730801363109675	0.0496302583535164	0.986750331927237
ENSG00000197013.12	ZNF429	128.939064648295	-0.0317607119159982	0.170359042665416	0.0493235033555959	0.986750331927237
ENSG00000213930.13	GALT	328.225359711483	0.0140072022358995	0.0844152140334478	0.0496648164560584	0.986750331927237
ENSG00000248309.10	MEF2C-AS1	9.29091028567773	0.0522379448165566	0.303902207546723	0.049657411610014	0.986750331927237
ENSG00000167110.20	GOLGA2	2806.22927057374	-0.00815989671679759	0.0534926018011024	0.0498568703676113	0.98788613250969
ENSG00000275591.6	XKR5	12.0289841486804	-0.0497800693762211	0.310515800695085	0.0499436229366697	0.988613498110131
ENSG00000255690.3	TRIL	16.7763171589473	0.0509163771704417	0.307473509984446	0.0501729425720656	0.992158639150307
ENSG00000288007.2	ENSG00000288007	16.2746314474023	0.0520996371208755	0.295063375726164	0.0502577329726008	0.992841514873728
ENSG00000103855.19	CD276	4163.27167477294	0.00794606144728763	0.0524532769941635	0.0504840303820684	0.994870622652714
ENSG00000141741.13	MIEN1	712.990298415338	0.00918165658876522	0.0593940434010145	0.0505115279433395	0.994870622652714
ENSG00000272335.1	ENSG00000272335	101.017157820827	-0.0204977715248451	0.116943274166552	0.050439674584298	0.994870622652714
ENSG00000234572.2	LINC01800	2.81275511841939	0.0364761837630308	0.309960931116223	0.0506239562690381	0.996091888540686
ENSG00000150990.10	DHX37	473.487950173089	0.0164688008539657	0.0973679684727122	0.0509239123470577	0.998383422007816
ENSG00000153339.16	TRAPPC8	808.33808403971	-0.0175969861271469	0.102986260643989	0.0509425709634968	0.998383422007816
ENSG00000250132.7	ENSG00000250132	78.748287767193	-0.0379155062142846	0.20252774265627	0.0508766116999355	0.998383422007816
ENSG00000278875.1	ENSG00000278875	9.27935855781208	-0.0516204831650429	0.2956006215956	0.0509204459385864	0.998383422007816
ENSG00000124357.14	NAGK	2625.41519777761	0.0116729162048453	0.0729406545155779	0.0510120849481734	0.998754943658242
ENSG00000221886.5	FAM200C	114.052088201381	-0.0183628242610355	0.106848709309218	0.0510768923739852	0.99903367212681
ENSG00000000003.17	TSPAN6	952.553910828047	-0.00332298196650029	0.0433169681097848	0.310326715100619	0.999810296498517
ENSG00000000419.15	DPM1	590.243658558436	-0.00100475657511412	0.0201531197615986	0.492482865062117	0.999810296498517
ENSG00000000457.15	SCYL3	222.733306064174	0.00190138826448216	0.0342928529281372	0.476270072793675	0.999810296498517
ENSG00000000460.18	FIRRM	79.4613658764843	0.00173078347167867	0.0532684504771594	0.717631565933321	0.999810296498517
ENSG00000000971.18	CFH	4449.58266482774	0.00565888151957778	0.0694261656035407	0.32113613448336	0.999810296498517
ENSG00000001036.15	FUCA2	3788.4382853945	0.00160906860662649	0.0292567805411225	0.466463958291015	0.999810296498517
ENSG00000001084.14	GCLC	1194.83220521925	-0.00047997453167955	0.0218191668584538	0.781638956253326	0.999810296498517
ENSG00000001167.16	NFYA	582.693610144514	-0.00263117385261123	0.0362635376463393	0.325683020416538	0.999810296498517
ENSG00000001460.19	STPG1	297.238713787603	-0.00177426764647418	0.0407756343284852	0.604198044337364	0.999810296498517
ENSG00000001461.20	NIPAL3	3977.41730611792	-0.00331780909367479	0.0556126095823802	0.479461630406729	0.999810296498517
ENSG00000001497.19	LAS1L	652.115549282546	3.92676100990005e-05	0.0198484774831087	0.980239250888803	0.999810296498517
ENSG00000001561.8	ENPP4	149.060479143724	-0.00134735972406242	0.0619135349520026	0.814254852618024	0.999810296498517
ENSG00000001617.13	SEMA3F	437.774580961626	0.00194850012318924	0.076367351457481	0.784062279171552	0.999810296498517
ENSG00000001626.19	CFTR	16.2715197082559	-0.0145339185822891	0.159991425722561	0.270492115550577	0.999810296498517
ENSG00000001629.11	ANKIB1	2257.23183090943	0.0149991024831632	0.0919242380436072	0.0551999318833556	0.999810296498517
ENSG00000001630.19	CYP51A1	2380.31466057749	-0.000544996095522146	0.0334759765184537	0.850052178364101	0.999810296498517
ENSG00000001631.18	KRIT1	685.494857943497	-0.00135812677804142	0.0190469414376838	0.302852719627876	0.999810296498517
ENSG00000002016.19	RAD52	211.099047340165	-7.52055083725457e-05	0.0366196926571703	0.981423856146956	0.999810296498517
ENSG00000002330.15	BAD	1076.85986243184	0.00335513256093085	0.038881089224171	0.230553324050409	0.999810296498517
ENSG00000002586.21	CD99	12931.1117450317	0.00137956244330274	0.0268809069632942	0.495963489645467	0.999810296498517
ENSG00000002745.13	WNT16	158.315320000068	-0.000430263066446796	0.112377328060202	0.965552994128594	0.999810296498517
ENSG00000002746.16	HECW1	212.922004658753	0.000157651636264715	0.0427206152912616	0.967345621801042	0.999810296498517
ENSG00000002822.17	MAD1L1	679.401040085867	0.00223400021349234	0.051892172061713	0.622685199516705	0.999810296498517
ENSG00000002834.20	LASP1	8010.99505531104	-0.000484886019808089	0.0169538716544611	0.705414087271143	0.999810296498517
ENSG00000002919.16	SNX11	443.589883061756	0.00299797249003786	0.037943002291327	0.278982590276853	0.999810296498517
ENSG00000002933.10	TMEM176A	2884.91560970765	0.000350258495661514	0.106364090703374	0.970890337782362	0.999810296498517
ENSG00000003056.9	M6PR	1828.10088295484	-0.000325226803873227	0.0130958408957594	0.742103170169582	0.999810296498517
ENSG00000003096.16	KLHL13	192.228581075278	-0.00116570174984858	0.0596239592617974	0.832717457462662	0.999810296498517
ENSG00000003137.9	CYP26B1	366.555851100657	0.00169092514498575	0.13481838800566	0.876179432958205	0.999810296498517
ENSG00000003249.16	DBNDD1	381.352288476332	0.00161696754465394	0.0417887741596438	0.650710830132428	0.999810296498517
ENSG00000003393.17	ALS2	609.257596825297	-0.00117465482934511	0.0183079725394207	0.358821018239972	0.999810296498517
ENSG00000003436.17	TFPI	5010.44045650199	1.36469790482357e-05	0.0319600774991816	0.996054685769964	0.999810296498517
ENSG00000003509.17	NDUFAF7	257.661032391968	-0.00125663642241486	0.0265322569759833	0.534811312210214	0.999810296498517
ENSG00000003756.18	RBM5	2234.81893906681	0.000300666392876906	0.0120898734122861	0.743326818507655	0.999810296498517
ENSG00000003987.15	MTMR7	28.7043360389488	0.00284288597972406	0.0576619292852149	0.572803117931158	0.999810296498517
ENSG00000003989.19	SLC7A2	75.9699652582086	-0.00466213728647459	0.0878811847987505	0.555429910421434	0.999810296498517
ENSG00000004059.12	ARF5	1788.378834371	0.000541560630702415	0.0202926499509892	0.731246309359362	0.999810296498517
ENSG00000004139.15	SARM1	414.120402898023	-0.00142684963324029	0.0334125804484631	0.59830701488193	0.999810296498517
ENSG00000004142.13	POLDIP2	2246.16838486498	0.000764794781878256	0.014877039032229	0.476159452747046	0.999810296498517
ENSG00000004399.14	PLXND1	3258.39403759588	0.00147078040066568	0.0269319813190989	0.463387166232139	0.999810296498517
ENSG00000004468.14	CD38	13.7499815955008	0.018525349515995	0.192371562175273	0.209037349606821	0.999810296498517
ENSG00000004478.9	FKBP4	1220.59667117873	6.28325137315181e-05	0.0186817329013885	0.966101579894761	0.999810296498517
ENSG00000004487.19	KDM1A	1283.72410660779	-0.00112008523433712	0.0226485911655715	0.502664246859162	0.999810296498517
ENSG00000004534.16	RBM6	1718.05205426008	0.00255001880363536	0.0384059623603875	0.385003817715147	0.999810296498517
ENSG00000004660.16	CAMKK1	203.602538156212	-0.00241809423075669	0.0445695702961787	0.510488085434616	0.999810296498517
ENSG00000004700.17	RECQL	1475.58358382366	-0.00047929615855106	0.0194896443340003	0.751311288684282	0.999810296498517
ENSG00000004766.18	VPS50	483.988873684525	-0.000780886797445004	0.0272101427596984	0.723833289229293	0.999810296498517
ENSG00000004776.14	HSPB6	9824.48084728933	-0.000168362754840945	0.0700080778941616	0.979623333822178	0.999810296498517
ENSG00000004779.11	NDUFAB1	662.948884858589	0.00124572593496765	0.0297383066530137	0.598139719264099	0.999810296498517
ENSG00000004799.9	PDK4	1349.93054705424	0.00130327138562648	0.105382397776355	0.891227177179489	0.999810296498517
ENSG00000004838.15	ZMYND10	20.4500999176885	0.00382481208964494	0.0815711136937834	0.605250691773683	0.999810296498517
ENSG00000004846.17	ABCB5	3.90642490836186	-0.00467537988413919	0.174210074760952	0.65086434414693	0.999810296498517
ENSG00000004864.15	SLC25A13	204.958336967953	-0.0045955297021618	0.0602171225852795	0.347256912770195	0.999810296498517
ENSG00000004866.23	ST7	465.567072211129	-0.00402340106286181	0.0410147631005012	0.169286477239023	0.999810296498517
ENSG00000004897.13	CDC27	1738.9709689439	0.00133191771758626	0.0236710439618975	0.437727489226716	0.999810296498517
ENSG00000004961.16	HCCS	429.116771376824	0.00141640524110668	0.0243590594212711	0.421442364142432	0.999810296498517
ENSG00000004975.13	DVL2	1104.33189195468	-0.00401230952982214	0.0416558312709857	0.179078789042084	0.999810296498517
ENSG00000005007.15	UPF1	2788.8035026875	0.000579869966379872	0.011058653543145	0.498922317259767	0.999810296498517
ENSG00000005020.14	SKAP2	1186.19048289024	-0.00140212023156363	0.0246973078285278	0.435657797453718	0.999810296498517
ENSG00000005022.7	SLC25A5	1797.81298734675	-0.00230484606505359	0.0272459271156361	0.217912532709865	0.999810296498517
ENSG00000005075.17	POLR2J	970.448503239898	0.00142279985133965	0.0294347314281722	0.533036823979317	0.999810296498517
ENSG00000005100.13	DHX33	404.580011361054	-0.00223720530712909	0.0313213879093307	0.32127395424688	0.999810296498517
ENSG00000005108.17	THSD7A	14.2384289053564	0.00749510258027674	0.131480695880366	0.500936778454785	0.999810296498517
ENSG00000005156.13	LIG3	383.750428411161	0.000875390291450661	0.0324069978999479	0.74807797140881	0.999810296498517
ENSG00000005175.11	RPAP3	471.624862154565	0.0026732189165237	0.0276333328134333	0.157500984857515	0.999810296498517
ENSG00000005187.13	ACSM3	10.9338347112587	-0.0110931343386654	0.145985324719795	0.360411265016253	0.999810296498517
ENSG00000005189.21	REXO5	87.2343454881356	-0.00202237701334036	0.0469153204528514	0.616648520004761	0.999810296498517
ENSG00000005194.16	CIAPIN1	642.089507639023	-2.02935764891145e-06	0.0136648315669369	0.998456333953613	0.999810296498517
ENSG00000005206.18	SPPL2B	1429.4879793599	4.0551181731629e-05	0.0168573292093067	0.975426898375713	0.999810296498517
ENSG00000005238.21	ATOSB	1469.77130942317	-0.000424645144758039	0.0322702735020861	0.878255374686684	0.999810296498517
ENSG00000005243.11	COPZ2	1917.52904750868	0.00241622615675385	0.0483270590757445	0.555648299422089	0.999810296498517
ENSG00000005249.15	PRKAR2B	1161.42275179219	0.000123227847109228	0.0493636329578675	0.9783051180651	0.999810296498517
ENSG00000005339.15	CREBBP	1610.17036523959	0.00132366885141783	0.0371296323761095	0.67270209869068	0.999810296498517
ENSG00000005379.17	TSPOAP1	75.6723055229043	-0.0399078233287451	0.276214976642898	0.070051588318061	0.999810296498517
ENSG00000005381.9	MPO	6.05106649660357	-0.00981272959971426	0.139405098326686	0.401447207578868	0.999810296498517
ENSG00000005436.15	GCFC2	194.261144239408	-0.000152831839144904	0.0406203085699537	0.966475020568581	0.999810296498517
ENSG00000005448.18	WDR54	384.954331137008	0.00236716475427308	0.0294837967046861	0.249204680763995	0.999810296498517
ENSG00000005469.13	CROT	1452.93629014915	-0.00298137352654098	0.0459066695325503	0.415972980132602	0.999810296498517
ENSG00000005471.20	ABCB4	14.0365081153588	0.00135134921852674	0.0843785499871863	0.863922200622184	0.999810296498517
ENSG00000005483.23	KMT2E	1242.26091610131	-0.00306694733126857	0.0428585938996073	0.351426962547192	0.999810296498517
ENSG00000005486.18	RHBDD2	1979.42553318668	0.00139149142335493	0.0283385321400883	0.522370889226842	0.999810296498517
ENSG00000005513.11	SOX8	11.2328209694756	0.00545520729046687	0.104510155773918	0.559038151374148	0.999810296498517
ENSG00000005700.16	IBTK	1197.0927729401	-0.00047095954822446	0.0146721060102967	0.666751834481438	0.999810296498517
ENSG00000005801.19	ZNF195	222.510091687631	-0.000576328742512002	0.0205060781519545	0.717093388492391	0.999810296498517
ENSG00000005810.21	MYCBP2	1868.03921174986	0.004916218222824	0.0452763030754843	0.132557369914023	0.999810296498517
ENSG00000005812.12	FBXL3	1048.4115543107	-0.00364224689753831	0.0401693815236763	0.206635715419254	0.999810296498517
ENSG00000005882.13	PDK2	1256.10025219535	-0.00114659746120796	0.0295621866220522	0.628590755311494	0.999810296498517
ENSG00000005884.19	ITGA3	6585.37263858047	0.00258957822956261	0.0735011559063377	0.701748386798008	0.999810296498517
ENSG00000005889.17	ZFX	509.001836806966	0.000590988996178484	0.0397755022452779	0.86684151403607	0.999810296498517
ENSG00000005893.18	LAMP2	5543.05221197266	-0.000252037506985276	0.0137502954232432	0.809366125869957	0.999810296498517
ENSG00000005961.20	ITGA2B	9.58629543747932	0.0266461602222141	0.214628441175358	0.128437189894792	0.999810296498517
ENSG00000006007.13	GDE1	3473.30892242654	-0.000643489526385741	0.0148758477966171	0.553769785427162	0.999810296498517
ENSG00000006015.19	REX1BD	980.745463138609	0.00112575988177906	0.0269925832910675	0.593266904057384	0.999810296498517
ENSG00000006016.13	CRLF1	1281.4754215709	0.0039899369118354	0.125278776073987	0.708242873347311	0.999810296498517
ENSG00000006025.14	OSBPL7	166.407607536827	0.00199885200111579	0.041681569387097	0.563999382601255	0.999810296498517
ENSG00000006042.13	TMEM98	3027.368092937	-0.00175256216076397	0.0283763836523859	0.39871196671317	0.999810296498517
ENSG00000006062.19	MAP3K14	224.927763615485	0.000378959053087226	0.0398143488409064	0.914859385982234	0.999810296498517
ENSG00000006118.15	TMEM132A	5146.24913530197	0.0022877455023005	0.0846803720754131	0.770966791840569	0.999810296498517
ENSG00000006125.19	AP2B1	7582.32182853756	-0.000123453405605208	0.0150425314947994	0.915132356814186	0.999810296498517
ENSG00000006194.12	ZNF263	594.608265800198	0.000413305947064797	0.0143833367124517	0.70144967166771	0.999810296498517
ENSG00000006210.7	CX3CL1	24.0702505546193	0.00166779797050443	0.110108970013969	0.865281569892519	0.999810296498517
ENSG00000006282.23	SPATA20	2991.35298175673	-0.000182478348951652	0.0164735716234602	0.886365625466862	0.999810296498517
ENSG00000006283.18	CACNA1G	173.813028547135	-0.00676780880802577	0.0981325533826242	0.432579905533167	0.999810296498517
ENSG00000006327.15	TNFRSF12A	1438.74334312362	0.00755891616239865	0.0662593256336279	0.139421158936947	0.999810296498517
ENSG00000006432.17	MAP3K9	14.0122481423155	-0.00260054526782144	0.0951298889888442	0.766050866473981	0.999810296498517
ENSG00000006451.9	RALA	1768.23708569086	-0.00015370912542876	0.0243954795146587	0.939073150357822	0.999810296498517
ENSG00000006453.15	BAIAP2L1	284.546675417465	-0.000895294517996395	0.0254293420895505	0.655231856916227	0.999810296498517
ENSG00000006459.12	KDM7A	122.398421660042	-0.00238557037414299	0.050309451215031	0.581662244649273	0.999810296498517
ENSG00000006468.16	ETV1	1472.92774084225	0.000343428733485426	0.0455181081084631	0.933754287545446	0.999810296498517
ENSG00000006530.19	AGK	319.636456258188	-0.00283018446446212	0.0358178726573215	0.273477155200557	0.999810296498517
ENSG00000006534.18	ALDH3B1	1744.01810096232	-0.00305638588138286	0.0443942451730651	0.37834945568105	0.999810296498517
ENSG00000006606.9	CCL26	14.0374455509048	0.00347921638405916	0.0892873151379231	0.67046890372618	0.999810296498517
ENSG00000006607.15	FARP2	509.600758475099	-0.00126205235860454	0.0284850305782644	0.570896088839437	0.999810296498517
ENSG00000006625.19	GGCT	223.37290003865	0.0011707138746415	0.0257323881199433	0.551503896483429	0.999810296498517
ENSG00000006634.9	DBF4	82.3339754722043	0.000959223727474549	0.0376012397501284	0.768080243551353	0.999810296498517
ENSG00000006638.14	TBXA2R	176.761002134437	0.0022040532151844	0.0496920042120222	0.608613952878941	0.999810296498517
ENSG00000006652.15	IFRD1	1120.86124338628	0.000201512446079722	0.0198854164383929	0.898628575938838	0.999810296498517
ENSG00000006695.13	COX10	230.856482722671	0.00188888702002788	0.0275898034617308	0.336132349546588	0.999810296498517
ENSG00000006704.12	GTF2IRD1	317.795268985305	0.00204533364125163	0.0355850900111908	0.460201348211429	0.999810296498517
ENSG00000006712.16	PAF1	1686.04806633813	0.0019113917080691	0.0256474176963657	0.282941817012931	0.999810296498517
ENSG00000006715.17	VPS41	2239.57305402771	-0.00110827019730868	0.0230286476661909	0.517185815144933	0.999810296498517
ENSG00000006740.19	ARHGAP44	74.8498273419666	-0.00192184477509221	0.0644085421071555	0.745648356479155	0.999810296498517
ENSG00000006744.20	ELAC2	1534.67401214532	0.00194308609513869	0.0240646076441672	0.238208016463112	0.999810296498517
ENSG00000006747.16	SCIN	18.6636638912345	0.0125704063825848	0.161168585810976	0.328272973099866	0.999810296498517
ENSG00000006756.17	ARSD	698.72640243858	0.000138328437692029	0.0174030982987194	0.919053121937385	0.999810296498517
ENSG00000006757.13	PNPLA4	174.276231645553	-0.00870599482082058	0.0831447616536596	0.196282217609463	0.999810296498517
ENSG00000006788.14	MYH13	5.40222205562279	0.00308319631006017	0.16010554950187	0.774372046387563	0.999810296498517
ENSG00000006831.11	ADIPOR2	1425.13856915206	-0.000424898528547976	0.0173329195594341	0.748521104011793	0.999810296498517
ENSG00000006837.12	CDKL3	51.9553885514723	-0.0129892663736815	0.111291841306759	0.164281013412683	0.999810296498517
ENSG00000007038.12	PRSS21	4.00621551337474	-0.000697827163206086	0.139874489196251	0.94890203543403	0.999810296498517
ENSG00000007047.17	MARK4	929.390853588141	0.000276499285262363	0.0172032264938317	0.835636225118816	0.999810296498517
ENSG00000007080.12	CCDC124	1376.04891173006	0.00197028477559991	0.0309878860769194	0.389534322993943	0.999810296498517
ENSG00000007168.16	PAFAH1B1	3627.29410724254	0.000198657257555716	0.0105329816706439	0.809432138663113	0.999810296498517
ENSG00000007202.17	BLTP2	5843.40566983519	-0.00119999295543672	0.0201626445665692	0.399638971303162	0.999810296498517
ENSG00000007237.20	GAS7	255.862212203968	-0.000622524773552834	0.0706522683255568	0.925350771615095	0.999810296498517
ENSG00000007255.11	TRAPPC6A	183.84925521693	0.00120001799230775	0.0396060630232291	0.725876315602662	0.999810296498517
ENSG00000007341.20	ST7L	345.045906640956	0.00155166662876996	0.0394568543902261	0.641505474961805	0.999810296498517
ENSG00000007376.9	RPUSD1	608.006004034456	0.00338054057130635	0.0388407153265661	0.225732064145599	0.999810296498517
ENSG00000007384.16	RHBDF1	3694.99592748715	0.000705617083070473	0.0197543111328525	0.636738050402748	0.999810296498517
ENSG00000007392.18	LUC7L	1030.34709863677	0.0013911840677321	0.0279235100646064	0.513998677047269	0.999810296498517
ENSG00000007402.13	CACNA2D2	8.00707452392258	-0.0151467689033539	0.152943497702666	0.240309972939644	0.999810296498517
ENSG00000007516.16	BAIAP3	29.4713400205857	0.000292980404160544	0.0752116230679133	0.967008536083201	0.999810296498517
ENSG00000007520.5	TSR3	1389.02808973117	0.00119201904109544	0.0228941049200546	0.477068083972978	0.999810296498517
ENSG00000007541.18	PIGQ	1337.3303730014	0.00209749347601012	0.0336472500080614	0.408910834176563	0.999810296498517
ENSG00000007545.17	CRAMP1	664.720096428132	0.000789078566221484	0.0271875526786011	0.720583556988851	0.999810296498517
ENSG00000007866.22	TEAD3	1339.29868071501	-0.000759745742693395	0.0248900723095408	0.70130915127588	0.999810296498517
ENSG00000007923.18	DNAJC11	1161.91900871808	-0.00042842828502137	0.0116716586492567	0.628553130685759	0.999810296498517
ENSG00000007933.14	FMO3	517.206893295143	-0.00181707388301536	0.111538662269731	0.854611400703431	0.999810296498517
ENSG00000007944.16	MYLIP	193.010340794949	0.0129264703181908	0.102854603887353	0.130179718186027	0.999810296498517
ENSG00000007968.8	E2F2	14.1705941228232	0.0137468361808518	0.156098905134327	0.286941100628984	0.999810296498517
ENSG00000008018.10	PSMB1	2297.67008792211	0.00244861140350259	0.028765338020183	0.216938877279796	0.999810296498517
ENSG00000008056.15	SYN1	50.3731334553969	0.00325603429288839	0.0519933245648607	0.447980781312449	0.999810296498517
ENSG00000008083.15	JARID2	202.025950469894	-0.00170456527651246	0.0394018891196887	0.60430430298425	0.999810296498517
ENSG00000008086.13	CDKL5	255.932428877573	0.000931193752517132	0.0288681535108466	0.691736021184609	0.999810296498517
ENSG00000008118.11	CAMK1G	36.1337699610673	-0.00116594843909096	0.0686180730852695	0.85587925752851	0.999810296498517
ENSG00000008128.24	CDK11A	751.462746490435	-0.000647480479463172	0.0314493927949228	0.807931148387641	0.999810296498517
ENSG00000008130.16	NADK	2006.54005751351	0.00624551658464643	0.0449444537453225	0.0620059789330955	0.999810296498517
ENSG00000008226.21	DLEC1	13.708331128343	0.000416320235291691	0.0994287145548301	0.96359237370134	0.999810296498517
ENSG00000008256.18	CYTH3	1395.25220935177	-0.00465585844602238	0.0468996975146097	0.173990062178077	0.999810296498517
ENSG00000008277.16	ADAM22	30.38150976855	0.000135080265860243	0.095104658431435	0.987748173417177	0.999810296498517
ENSG00000008282.11	SYPL1	2368.15950981441	7.50808831675235e-05	0.0156959431410485	0.95074301036253	0.999810296498517
ENSG00000008283.17	CYB561	1270.61667686823	0.00128293917208589	0.0322617908903406	0.624627260564124	0.999810296498517
ENSG00000008294.23	SPAG9	2355.3013434404	-0.0010360130548097	0.0222983323893227	0.532166515152927	0.999810296498517
ENSG00000008300.17	CELSR3	244.950678985398	0.000311187254227108	0.0337450465161018	0.915415375641818	0.999810296498517
ENSG00000008311.17	AASS	319.584327906668	-0.00225684965809705	0.0315595829341969	0.321243263759615	0.999810296498517
ENSG00000008323.17	PLEKHG6	7.53756374353552	0.00231885370502828	0.100761537341784	0.80077040880709	0.999810296498517
ENSG00000008324.13	SS18L2	170.535764099538	0.00327533202648526	0.0397832233194836	0.259426962998651	0.999810296498517
ENSG00000008382.17	MPND	196.809646950277	0.0152917747189468	0.113094620414668	0.109562769226232	0.999810296498517
ENSG00000008394.14	MGST1	5147.89499140879	6.46654392975476e-05	0.0268645315009403	0.977110605762121	0.999810296498517
ENSG00000008405.13	CRY1	227.184272494428	-0.00693679824499132	0.0676002299556031	0.189388631500004	0.999810296498517
ENSG00000008441.19	NFIX	8410.43052108965	0.000757530687794809	0.0296439828454382	0.758321661968846	0.999810296498517
ENSG00000008513.18	ST3GAL1	2975.93613180237	-0.00181328283210995	0.0720720376451617	0.786862411508825	0.999810296498517
ENSG00000008517.20	IL32	342.496665914687	0.00392885695860385	0.105979854507614	0.680003259438676	0.999810296498517
ENSG00000008710.20	PKD1	5116.44497185429	-0.000561698619950736	0.0221627530701386	0.748398170440409	0.999810296498517
ENSG00000008735.15	MAPK8IP2	75.8924313922095	0.0283930417877241	0.202455527332312	0.106766800745874	0.999810296498517
ENSG00000008838.22	MED24	1368.93657529011	0.00367132755327491	0.0345625477779815	0.127446778671627	0.999810296498517
ENSG00000008853.19	RHOBTB2	647.512699819207	-0.000413478137390409	0.0228941184272113	0.822580320960038	0.999810296498517
ENSG00000008869.13	HEATR5B	433.516439007261	-0.00455242826764489	0.0470852973134424	0.187258718288568	0.999810296498517
ENSG00000008952.18	SEC62	4292.36579795924	0.000163746677611143	0.0192485868852712	0.914536599544824	0.999810296498517
ENSG00000008988.12	RPS20	9875.39069344405	0.000877837961879542	0.0276368449040309	0.694302068550943	0.999810296498517
ENSG00000009307.18	CSDE1	14372.8591080436	-0.000667741594750914	0.013973206317103	0.512487016062833	0.999810296498517
ENSG00000009335.20	UBE3C	2118.63029397351	-0.000703976896061316	0.0154765379455838	0.531308749294956	0.999810296498517
ENSG00000009413.17	REV3L	1834.12627900633	0.000548179105535004	0.0208019055320101	0.735640388263994	0.999810296498517
ENSG00000009694.14	TENM1	59.5818782303107	-0.00354407020851865	0.142689016355074	0.748889147673507	0.999810296498517
ENSG00000009724.19	MASP2	26.0143348643923	0.0138259910073514	0.111861551890655	0.140948302389367	0.999810296498517
ENSG00000009830.14	POMT2	662.396604623053	-6.48102482367127e-05	0.0258729282924401	0.97602957369605	0.999810296498517
ENSG00000009844.17	VTA1	898.687046310438	1.32454326793279e-05	0.022026007932701	0.994091050433039	0.999810296498517
ENSG00000009954.11	BAZ1B	2744.41496330978	-0.000422519590512347	0.0129061484899443	0.661911440547715	0.999810296498517
ENSG00000010017.14	RANBP9	1310.9498763313	-0.00147843734560054	0.0218953626437886	0.332204124540936	0.999810296498517
ENSG00000010072.17	SPRTN	198.822905758392	0.000787810834683864	0.0286579770007283	0.738079940751588	0.999810296498517
ENSG00000010165.21	METTL13	1458.13322337855	0.000944884575353628	0.02206286834419	0.568840889829312	0.999810296498517
ENSG00000010219.14	DYRK4	269.936416881523	-0.000455499799476554	0.0250413989195215	0.823928835235517	0.999810296498517
ENSG00000010244.20	ZNF207	2273.53314141977	0.00183034933379935	0.023461334820191	0.255457505540101	0.999810296498517
ENSG00000010256.13	UQCRC1	3684.46399862217	0.00108645265690711	0.0206946190769713	0.467362764124802	0.999810296498517
ENSG00000010270.15	STARD3NL	699.196836010731	0.000100729665988752	0.0113658692637074	0.908564084945596	0.999810296498517
ENSG00000010278.16	CD9	12282.9371814323	2.99328779954672e-05	0.0354870831486009	0.99233418878448	0.999810296498517
ENSG00000010292.14	NCAPD2	1056.24336037366	-0.00542807967872747	0.0518730302063225	0.157686002537099	0.999810296498517
ENSG00000010295.21	IFFO1	1751.3201804107	0.000220214387961572	0.0382079592145223	0.948174877253545	0.999810296498517
ENSG00000010318.23	PHF7	101.628130528906	0.00327057302273928	0.0591159576908656	0.52155922039197	0.999810296498517
ENSG00000010322.17	NISCH	3097.55312985323	8.00853850326817e-06	0.015953388355526	0.994840640133795	0.999810296498517
ENSG00000010361.15	FUZ	342.629762834167	-0.0011211211007511	0.0307438151113277	0.653931546071793	0.999810296498517
ENSG00000010379.17	SLC6A13	7.49519182065722	0.0136852461647696	0.157963452017384	0.291575254583135	0.999810296498517
ENSG00000010404.19	IDS	3847.91654469964	-0.000215077670219398	0.0176658798520044	0.87609004346295	0.999810296498517
ENSG00000010438.17	PRSS3	18.4351993310464	0.00561083789891326	0.0969417315761914	0.516816063670808	0.999810296498517
ENSG00000010539.13	ZNF200	132.517527111465	-0.000128192211784389	0.019241109645493	0.933096348441887	0.999810296498517
ENSG00000010610.11	CD4	2952.64992225445	-0.000942687859959296	0.0612243306780259	0.868618970825675	0.999810296498517
ENSG00000010626.16	LRRC23	160.670859098075	-0.000209529717222639	0.0258584708373982	0.922366706789562	0.999810296498517
ENSG00000010704.20	HFE	582.661411216527	0.000557289286125441	0.0231066998680908	0.762393741509932	0.999810296498517
ENSG00000010803.19	SCMH1	759.589402544172	-0.00354821822580824	0.0416362075486887	0.243941503783171	0.999810296498517
ENSG00000010810.19	FYN	1084.75517875187	0.000352698142917188	0.0349857144898965	0.908033179091124	0.999810296498517
ENSG00000010818.12	HIVEP2	851.870131331956	0.0010877113018413	0.0313334990897914	0.672185109592977	0.999810296498517
ENSG00000011007.14	ELOA	1597.61250777615	-0.00109977436910852	0.0178113818574926	0.379418835333615	0.999810296498517
ENSG00000011009.13	LYPLA2	841.194100526021	0.00119173164699237	0.0262703669650554	0.554320592147842	0.999810296498517
ENSG00000011021.24	CLCN6	644.413759222508	0.000587162779155204	0.0211503646437346	0.721888032439665	0.999810296498517
ENSG00000011028.14	MRC2	16308.6937362011	0.000109367495495049	0.0321607543662773	0.968605019709649	0.999810296498517
ENSG00000011052.21	NME1-NME2	230.596733297014	-0.000295866169734832	0.0437457161514195	0.940318653034005	0.999810296498517
ENSG00000011105.15	TSPAN9	2084.47577402883	0.000329131330641459	0.0435248298111965	0.933217627791249	0.999810296498517
ENSG00000011114.16	BTBD7	787.465700088249	-0.00511232084889914	0.0491895040009888	0.156592118294542	0.999810296498517
ENSG00000011132.13	APBA3	373.307365076752	0.00100681843016743	0.0212982877797389	0.521283202753332	0.999810296498517
ENSG00000011143.20	MKS1	229.774900817532	-0.00131500279148687	0.032748263304971	0.621817796050942	0.999810296498517
ENSG00000011198.11	ABHD5	1330.13616466468	-0.00227011112477324	0.0345881898928386	0.381307709953952	0.999810296498517
ENSG00000011201.13	ANOS1	9.56703439647628	-0.0164703621519888	0.172085958784604	0.238173288040739	0.999810296498517
ENSG00000011258.17	MBTD1	219.24583276878	-0.00169330515749802	0.0354465006997133	0.553427066022007	0.999810296498517
ENSG00000011260.15	UTP18	505.433792121081	0.000369051150375791	0.0156066507141919	0.755234522664257	0.999810296498517
ENSG00000011275.19	RNF216	1416.56994741256	-0.000160563696878164	0.0163721338404965	0.899359507783453	0.999810296498517
ENSG00000011295.17	TTC19	709.387475196332	-0.000930835647894775	0.022491194915212	0.584794526198022	0.999810296498517
ENSG00000011304.23	PTBP1	3640.58219718444	0.00102003671355131	0.0200730456118854	0.482736529794538	0.999810296498517
ENSG00000011332.23	DPF1	31.5654543509149	-0.00228864511844132	0.0551796751124684	0.639654327344537	0.999810296498517
ENSG00000011347.11	SYT7	292.984227410591	4.52700923829391e-05	0.0602538908249563	0.993589858231216	0.999810296498517
ENSG00000011376.13	LARS2	510.268087911389	4.47374543534023e-05	0.0158212303694865	0.970910399014251	0.999810296498517
ENSG00000011405.15	PIK3C2A	750.908110024362	-0.00132447261623136	0.0262614152625847	0.503058585193797	0.999810296498517
ENSG00000011426.12	ANLN	374.108869258487	-0.00048829437253303	0.0643963641464932	0.935548300515341	0.999810296498517
ENSG00000011451.22	WIZ	2187.48906326238	-0.000765768189556464	0.0189134909908184	0.585440664618103	0.999810296498517
ENSG00000011454.19	RABGAP1	1392.28211825711	-0.00190744729668152	0.0236969136726959	0.23956691832179	0.999810296498517
ENSG00000011465.19	DCN	109935.425445165	-0.000261679445545849	0.06145036210435	0.963712411376825	0.999810296498517
ENSG00000011478.13	QPCTL	589.033833044359	0.000945767997928119	0.0485097061616485	0.829594517042627	0.999810296498517
ENSG00000011485.16	PPP5C	1207.48839820907	1.85553458542981e-05	0.0151244674040555	0.987326953553557	0.999810296498517
ENSG00000011566.16	MAP4K3	1509.34936732755	0.00170066156153297	0.0386679699724863	0.596205735444409	0.999810296498517
ENSG00000011638.12	LDAF1	1379.10100386898	0.000146540158979734	0.018630199364013	0.920622830238992	0.999810296498517
ENSG00000012048.27	BRCA1	222.616821210097	-0.00181685245890392	0.0387220525100365	0.56835090467952	0.999810296498517
ENSG00000012061.18	ERCC1	1360.57094455039	0.00299313616552196	0.0406651762511723	0.328789777906537	0.999810296498517
ENSG00000012124.18	CD22	25.5595232538582	0.00150875818612604	0.0938417520386304	0.861965490927869	0.999810296498517
ENSG00000012171.21	SEMA3B	2022.54730024326	0.000104339290462265	0.0307207283765083	0.968410380165733	0.999810296498517
ENSG00000012174.13	MBTPS2	758.548069076336	0.000273229184106323	0.0143643930526929	0.802399866547822	0.999810296498517
ENSG00000012211.14	PRICKLE3	168.704792124118	0.000243407048668994	0.0250000444466332	0.906137793387291	0.999810296498517
ENSG00000012223.14	LTF	4.45409391963847	0.000350762513886762	0.208738149775715	0.959258660580686	0.999810296498517
ENSG00000012232.11	EXTL3	1737.26569540296	-0.000443175091367026	0.0253969661058505	0.831570446307023	0.999810296498517
ENSG00000012660.15	ELOVL5	1516.20681528059	-0.00409451898998558	0.0479169474485276	0.256451054042963	0.999810296498517
ENSG00000012817.17	KDM5D	486.542668142334	-0.00111261019984794	0.158649018232303	0.916626285162821	0.999810296498517
ENSG00000012822.17	CALCOCO1	3608.08223994117	-0.00261381768142968	0.0389551660847104	0.380198101315087	0.999810296498517
ENSG00000012963.16	UBR7	645.630089615314	-8.23249280551797e-05	0.0129206832607265	0.933707614388909	0.999810296498517
ENSG00000012983.13	MAP4K5	1326.59210045806	-0.00303400088447682	0.0326433551482203	0.180179463167712	0.999810296498517
ENSG00000013016.17	EHD3	1261.34013762232	-0.000921578160022273	0.0495052925111517	0.837742363611483	0.999810296498517
ENSG00000013275.9	PSMC4	1616.73962897405	0.00133443327747196	0.0182493393176493	0.291555570252832	0.999810296498517
ENSG00000013288.10	MAN2B2	4375.34012253719	-0.000552928691345293	0.0229916847879839	0.76289487656846	0.999810296498517
ENSG00000013293.6	SLC7A14	232.982922461343	-0.022355063679544	0.17606729014301	0.139649754654975	0.999810296498517
ENSG00000013297.13	CLDN11	2057.73797520073	-0.01014745669494	0.102481534595493	0.239424443246954	0.999810296498517
ENSG00000013306.17	SLC25A39	2367.60812670458	0.00161310375378075	0.0349848217822169	0.568530214369691	0.999810296498517
ENSG00000013364.20	MVP	12387.454569426	0.00378474656244312	0.0450051643168397	0.259362547072397	0.999810296498517
ENSG00000013375.18	PGM3	1496.46803591159	-0.0018332377411332	0.0252757891719823	0.297483981227396	0.999810296498517
ENSG00000013392.9	RWDD2A	230.699245860693	-0.000840284414688989	0.0207370247422311	0.589273593146855	0.999810296498517
ENSG00000013441.18	CLK1	921.916920737363	0.00139393856989547	0.029695849567637	0.547671333594244	0.999810296498517
ENSG00000013503.11	POLR3B	277.718601906701	-0.000986993562451584	0.0187495810325737	0.462639661309392	0.999810296498517
ENSG00000013523.13	ANGEL1	446.485063873043	-0.00173720797606352	0.0254627344920894	0.332839626840284	0.999810296498517
ENSG00000013561.19	RNF14	1239.52370733759	-0.00218343368543838	0.0273067088356802	0.247282318527153	0.999810296498517
ENSG00000013563.15	DNASE1L1	710.566818546739	-0.00093325733888407	0.0573072149734424	0.860290099310963	0.999810296498517
ENSG00000013573.18	DDX11	195.849996114646	0.000233706282041643	0.060726289454155	0.967180115057982	0.999810296498517
ENSG00000013583.11	HEBP1	2416.11434609373	0.000844992231700872	0.0271995573394655	0.700383177362377	0.999810296498517
ENSG00000013588.11	GPRC5A	421.360150237187	-0.00322933839568907	0.0595833413684066	0.531846686409983	0.999810296498517
ENSG00000013619.16	MAMLD1	371.022387052285	-0.00746500469890582	0.0935650222339226	0.353617025059185	0.999810296498517
ENSG00000013810.22	TACC3	390.656092800363	0.000652394113128879	0.0295429816386707	0.791587365761016	0.999810296498517
ENSG00000014123.11	UFL1	718.260666705737	-0.00985193074379155	0.0669203970708432	0.0634261800646365	0.999810296498517
ENSG00000014164.8	ZC3H3	523.285855874176	0.00083395820476669	0.0278085771168245	0.71215230493229	0.999810296498517
ENSG00000014216.17	CAPN1	5005.84015750693	0.00133511395213859	0.0231148618744168	0.421880226481072	0.999810296498517
ENSG00000014257.17	ACP3	127.151713825675	-0.00208389108097114	0.0628281886685596	0.716518499003269	0.999810296498517
ENSG00000014641.22	MDH1	2132.7999603865	-0.00132382991621501	0.0197769551594727	0.335647946758749	0.999810296498517
ENSG00000014824.15	SLC30A9	1271.66809349929	-0.00351826409701774	0.0293857268076949	0.088947554717489	0.999810296498517
ENSG00000014914.22	MTMR11	638.706140308475	0.0119623092263183	0.077809188711654	0.0604220799187673	0.999810296498517
ENSG00000014919.14	COX15	696.829611293736	-0.00412155229258172	0.0442344651024378	0.200701579672346	0.999810296498517
ENSG00000015133.20	CCDC88C	6.1084231166734	-0.00342821468584662	0.148625437223011	0.756486446288989	0.999810296498517
ENSG00000015153.16	YAF2	214.604331542353	-0.019577520829603	0.119495673522858	0.0629000020978038	0.999810296498517
ENSG00000015285.13	WAS	7.90806777271335	0.0309841299236806	0.216370573040917	0.0986705028179216	0.999810296498517
ENSG00000015475.20	BID	753.394573679916	-0.000381017027968407	0.0185149724564463	0.790990296496433	0.999810296498517
ENSG00000015479.21	MATR3	5796.92017192542	-0.00180635938742357	0.0234367745852185	0.261791406586575	0.999810296498517
ENSG00000015520.16	NPC1L1	93.8257138236413	0.00130374347986099	0.0785784300110919	0.85944648950076	0.999810296498517
ENSG00000015532.11	XYLT2	1061.77793214599	2.86264497199417e-05	0.0254379520164089	0.989201764892986	0.999810296498517
ENSG00000015568.14	RGPD5	456.741111332162	0.000711742533368682	0.03650931765547	0.822606993912547	0.999810296498517
ENSG00000015676.19	NUDCD3	2747.49751055934	0.000541171505683303	0.0214036194931845	0.747646792252315	0.999810296498517
ENSG00000016391.12	CHDH	19.0383745436358	0.00101029039847677	0.0842380523788564	0.898048127138224	0.999810296498517
ENSG00000016864.20	GLT8D1	1544.85324322536	-0.00473153125466509	0.0406863749385852	0.103239446555172	0.999810296498517
ENSG00000017260.21	ATP2C1	3386.21932396473	-0.0009971127774607	0.0177231640105942	0.427888514472509	0.999810296498517
ENSG00000017427.18	IGF1	29.2154148818368	0.00974993955545069	0.145558862251398	0.414406998941414	0.999810296498517
ENSG00000017483.17	SLC38A5	626.924648318182	0.00622546910172755	0.0988546335758811	0.477435181642923	0.999810296498517
ENSG00000017797.14	RALBP1	2810.63889753529	-0.00125883894926182	0.0126829242710159	0.211948075683593	0.999810296498517
ENSG00000018189.14	RUFY3	973.456780006481	-4.43243787708841e-05	0.0216352295023726	0.979809697677139	0.999810296498517
ENSG00000018236.16	CNTN1	6.36244425401521	-0.0135248220064075	0.18147266789845	0.30083902139844	0.999810296498517
ENSG00000018280.19	SLC11A1	10.7480625937192	0.003408765004472	0.0787146192258084	0.634657449442835	0.999810296498517
ENSG00000018408.16	WWTR1	2926.40051162541	-0.000952466549502272	0.0337210311527074	0.738075957995268	0.999810296498517
ENSG00000018510.19	AGPS	643.552561342605	-0.00192291586566739	0.0333230024518797	0.451873249009715	0.999810296498517
ENSG00000018610.16	STEEP1	430.02885442547	0.00136532169171727	0.022898198606714	0.403688624594551	0.999810296498517
ENSG00000018625.16	ATP1A2	22.3412714514337	5.65126335371812e-05	0.132585045870683	0.99581547303704	0.999810296498517
ENSG00000018699.14	TTC27	286.117697190375	-0.000350754132429825	0.0184862481442209	0.807426227868358	0.999810296498517
ENSG00000018869.19	ZNF582	90.7927078989879	-0.00567084549965532	0.0755685527567726	0.37592270534555	0.999810296498517
ENSG00000019144.21	PHLDB1	3506.56901799843	0.00094996125086149	0.0253782512385571	0.632575767919899	0.999810296498517
ENSG00000019485.15	PRDM11	214.764035536795	0.000173276361462369	0.0168316965965782	0.894670370749456	0.999810296498517
ENSG00000019549.13	SNAI2	1535.51565815517	-0.0102474353203196	0.0968691266294155	0.202043867047502	0.999810296498517
ENSG00000019991.18	HGF	9751.52159631857	0.000459802997072091	0.0548570602284112	0.927905433159971	0.999810296498517
ENSG00000019995.6	ZRANB1	1315.83466460986	-0.00153542807121102	0.0282746901884034	0.470402325563692	0.999810296498517
ENSG00000020129.17	NCDN	2114.29605662864	0.000640324540102009	0.0261881435908529	0.764023108509858	0.999810296498517
ENSG00000020181.19	ADGRA2	6081.53259567426	-0.00178492872802964	0.0555414904291778	0.722094051222568	0.999810296498517
ENSG00000020256.21	ZFP64	339.313375910935	0.000210955400657537	0.0234122063568015	0.912204659948684	0.999810296498517
ENSG00000020426.12	MNAT1	285.49200916839	-0.000954210273591924	0.0228133709497152	0.581109478130364	0.999810296498517
ENSG00000020577.15	SAMD4A	2310.74834853884	0.00203588712941456	0.0314967227009897	0.381337499928802	0.999810296498517
ENSG00000020633.19	RUNX3	90.1383190819734	0.00498510422774031	0.107580395938997	0.603784680911894	0.999810296498517
ENSG00000020922.14	MRE11	313.849566801319	0.000256821672833913	0.0207479372807799	0.876863632750037	0.999810296498517
ENSG00000021300.14	PLEKHB1	15.8385416204513	0.00150532242816419	0.0987799122323215	0.868038891510108	0.999810296498517
ENSG00000021574.16	SPAST	435.032159015393	-0.000985888877405415	0.0202968211113412	0.505690038264599	0.999810296498517
ENSG00000021645.20	NRXN3	60.3891204635691	-0.00187286100278103	0.090210560009071	0.822859685502582	0.999810296498517
ENSG00000021762.21	OSBPL5	1238.06613966067	0.00237769722085471	0.0329745448976476	0.320240107052928	0.999810296498517
ENSG00000021776.12	AQR	746.492351494582	-0.00011263332592108	0.0147765675595979	0.921077275184242	0.999810296498517
ENSG00000021826.19	CPS1	211.418548140688	0.000988352125779358	0.056667082176646	0.850182421530614	0.999810296498517
ENSG00000022267.20	FHL1	5945.73910570661	-0.00176481381187221	0.0450009871688942	0.649918049710001	0.999810296498517
ENSG00000022277.14	RTF2	2004.35681141119	4.83875199393746e-05	0.011034713112493	0.954920322508129	0.999810296498517
ENSG00000022567.11	SLC45A4	151.248267322793	-0.00366505702675104	0.0515777441476748	0.374727164384985	0.999810296498517
ENSG00000022840.17	RNF10	4220.20608923787	0.00106877160879219	0.023109975869439	0.536561063193663	0.999810296498517
ENSG00000022976.17	ZNF839	167.119832854338	-0.00589925204510177	0.0568731962071954	0.169256379364451	0.999810296498517
ENSG00000023041.13	ZDHHC6	618.819967638827	0.000708503825203926	0.0192559093373286	0.624476451156635	0.999810296498517
ENSG00000023171.21	GRAMD1B	81.7629706788827	0.000529638547814744	0.0589600248903026	0.923202416914646	0.999810296498517
ENSG00000023191.18	RNH1	10462.5797270659	0.00273162434786012	0.0411119786552254	0.391564430295721	0.999810296498517
ENSG00000023228.16	NDUFS1	1877.2788254207	-0.000563831536380764	0.0158491193685948	0.631509542054418	0.999810296498517
ENSG00000023330.16	ALAS1	1752.41820373589	0.000461585386646433	0.0244736049261501	0.816653639634294	0.999810296498517
ENSG00000023445.18	BIRC3	535.198858268511	0.00638797107814033	0.131010747169117	0.562936344626425	0.999810296498517
ENSG00000023516.10	AKAP11	1812.84078844093	-0.00161754716127051	0.0239358367689202	0.335014780397853	0.999810296498517
ENSG00000023572.10	GLRX2	457.139988163989	-8.02916662529176e-05	0.0209764721565217	0.962084477903252	0.999810296498517
ENSG00000023608.6	SNAPC1	333.943315326984	-0.000912269830750384	0.041037483403602	0.800988629945546	0.999810296498517
ENSG00000023697.14	DERA	468.231746833288	-0.00123644068936281	0.0220390709592636	0.435202585894057	0.999810296498517
ENSG00000023734.12	STRAP	2417.37802055803	0.000128811962324064	0.0127262484325844	0.894721999071462	0.999810296498517
ENSG00000023839.12	ABCC2	25.4902939153658	0.00202064582242466	0.0708522093849735	0.758236535635189	0.999810296498517
ENSG00000023892.13	DEF6	23.4749486221267	0.00144246288787085	0.0615263035194694	0.799730249574915	0.999810296498517
ENSG00000023902.14	PLEKHO1	2014.49268969191	0.00353062744248007	0.0480334131712061	0.347183388115229	0.999810296498517
ENSG00000023909.11	GCLM	907.150581918873	-0.00812368156561214	0.0813353642063095	0.218946029500614	0.999810296498517
ENSG00000024048.12	UBR2	1084.02478236779	0.00052666274575194	0.0145878131225667	0.625728547744523	0.999810296498517
ENSG00000024422.13	EHD2	15867.3218121037	-0.000873939602842863	0.0210668697019477	0.58013590613718	0.999810296498517
ENSG00000024526.18	DEPDC1	63.2216377830598	-0.00595349447055266	0.0853235222931042	0.422923313433081	0.999810296498517
ENSG00000024862.19	CCDC28A	273.796823563217	-0.000645797887115991	0.0241582743749422	0.737993327319403	0.999810296498517
ENSG00000025039.16	RRAGD	98.5430667812357	-0.000659980210317085	0.122260686266442	0.949638346006341	0.999810296498517
ENSG00000025156.14	HSF2	231.847843453002	-0.000253692488217041	0.0284141075323746	0.915776254551641	0.999810296498517
ENSG00000025293.18	PHF20	994.848656985716	-0.00536780794990608	0.0438843885987501	0.091315021270784	0.999810296498517
ENSG00000025423.12	HSD17B6	24.0686157007958	-0.00303824937536784	0.0823623562643168	0.688402147498534	0.999810296498517
ENSG00000025434.20	NR1H3	860.355236970618	0.00393572401443647	0.0601709398044672	0.436165045739161	0.999810296498517
ENSG00000025770.20	NCAPH2	771.479246597611	0.00261289148870874	0.0321579612102441	0.248467774308705	0.999810296498517
ENSG00000025772.9	TOMM34	737.359686543617	0.00137381335990891	0.0332512893509657	0.611510652140849	0.999810296498517
ENSG00000025796.15	SEC63	3256.6600111741	-0.000531157179177885	0.0113967999360549	0.541754015497616	0.999810296498517
ENSG00000025800.14	KPNA6	2004.7181264379	-0.00160674281277691	0.0206765739574743	0.257499705115047	0.999810296498517
ENSG00000026025.17	VIM	190646.393862422	-0.00107554221738457	0.0325391195892597	0.690359907987167	0.999810296498517
ENSG00000026036.23	RTEL1-TNFRSF6B	253.65520694234	-0.0012847697427479	0.0367540587568017	0.678715238293247	0.999810296498517
ENSG00000026103.25	FAS	1844.27125068167	0.00675878759686031	0.0619628132923497	0.153336913807313	0.999810296498517
ENSG00000026297.18	RNASET2	390.907826656043	0.00103985016296347	0.0283209198804867	0.646470818479218	0.999810296498517
ENSG00000026508.22	CD44	31059.2882644304	-0.000321384233429721	0.0194022553314928	0.833216194658037	0.999810296498517
ENSG00000026559.15	KCNG1	91.5123975129042	0.0085202997158717	0.117715446584331	0.405250515289207	0.999810296498517
ENSG00000026652.16	AGPAT4	236.212480035343	0.00174664462770231	0.048816109598558	0.685020337709012	0.999810296498517
ENSG00000027001.11	MIPEP	1581.95100450013	0.00125495541666421	0.0656591006529391	0.837534797778342	0.999810296498517
ENSG00000027075.18	PRKCH	50.8793160862569	-0.00365379041352952	0.0831892272134523	0.629918086072925	0.999810296498517
ENSG00000027697.17	IFNGR1	1247.28449979956	-0.000751808942301979	0.0250210198833604	0.706359951214435	0.999810296498517
ENSG00000027847.15	B4GALT7	892.625307799861	0.00407414437144975	0.0476957273047363	0.25618664855687	0.999810296498517
ENSG00000028116.19	VRK2	589.006410981773	0.00186523180998346	0.0258223191886106	0.30087952950358	0.999810296498517
ENSG00000028137.20	TNFRSF1B	1021.52555901042	0.00346660718168301	0.0582128752234954	0.483800024114459	0.999810296498517
ENSG00000028203.20	VEZT	1080.25045285765	-0.000940855134457855	0.019889564677485	0.517639243957849	0.999810296498517
ENSG00000028277.23	POU2F2	226.729099198647	0.00266816213268843	0.086420402820257	0.738337540551922	0.999810296498517
ENSG00000028310.19	BRD9	789.992315405744	0.00139251628208215	0.021969226154018	0.367576966514238	0.999810296498517
ENSG00000028528.16	SNX1	2714.95050788884	-0.000481056976318854	0.0132920120049461	0.62648550820173	0.999810296498517
ENSG00000028839.10	TBPL1	349.769261879343	0.00241577859581321	0.0356628934108833	0.365483048507267	0.999810296498517
ENSG00000029153.16	BMAL2	796.776196689083	0.000706708109384181	0.0371883075639097	0.827620872589556	0.999810296498517
ENSG00000029363.18	BCLAF1	2524.83345753847	-3.00145576364263e-05	0.0159727590076038	0.980688737798791	0.999810296498517
ENSG00000029364.13	SLC39A9	1637.69137805363	-0.00184766537502071	0.0222682482368263	0.224594434768151	0.999810296498517
ENSG00000029534.22	ANK1	50.836394893653	-0.00513025038912476	0.091273177992783	0.530264560420783	0.999810296498517
ENSG00000029639.12	TFB1M	287.762241703254	0.00186940666115045	0.0398038170590132	0.569954495353108	0.999810296498517
ENSG00000029725.18	RABEP1	1691.56277391674	-0.00261241882493123	0.030404966042518	0.214927047201571	0.999810296498517
ENSG00000029993.16	HMGB3	391.312981980892	-0.00298128480792119	0.0454627309895958	0.409415410950045	0.999810296498517
ENSG00000030066.15	NUP160	667.219307665377	0.00266907763037881	0.0514630705076389	0.543063176354483	0.999810296498517
ENSG00000030110.15	BAK1	382.19357408171	0.00891810525431579	0.0627228378889806	0.0682833407769357	0.999810296498517
ENSG00000030304.15	MUSK	98.90456342457	-0.000128917852924372	0.073595222016132	0.985165599927978	0.999810296498517
ENSG00000030419.18	IKZF2	141.721820719177	0.00655896602825472	0.0729329084912875	0.267971164335589	0.999810296498517
ENSG00000030582.20	GRN	22604.0711931544	0.0024094373016116	0.0383735224734037	0.417697471138164	0.999810296498517
ENSG00000031003.12	FAM13B	1438.50063551714	-0.00205574874231012	0.0313314590074654	0.371978986289935	0.999810296498517
ENSG00000031081.12	ARHGAP31	343.649804880539	-0.00659024303894392	0.0591474873413812	0.140720847747245	0.999810296498517
ENSG00000031691.8	CENPQ	72.889200199439	0.0035621445205597	0.0571820700002465	0.458718647820365	0.999810296498517
ENSG00000031698.14	SARS1	4848.29374728793	9.837146530386e-05	0.026597414276581	0.964766056107372	0.999810296498517
ENSG00000031823.15	RANBP3	1698.63523070651	-0.000367694378489155	0.022788240489454	0.841559768560401	0.999810296498517
ENSG00000032219.20	ARID4A	437.738407400622	-0.00230418168207417	0.0337330076252548	0.354956470077712	0.999810296498517
ENSG00000032389.14	EIPR1	366.401117863796	-0.00119481846788659	0.0213308038362856	0.43447534510019	0.999810296498517
ENSG00000032444.17	PNPLA6	4459.76830882258	0.00194484778004366	0.0373602228868517	0.516425778178516	0.999810296498517
ENSG00000032742.19	IFT88	219.963338962862	-0.00365596004816815	0.0360838382417221	0.147420174661777	0.999810296498517
ENSG00000033011.15	ALG1	1055.08493156494	0.000924984527068507	0.0170107003472368	0.445453546106577	0.999810296498517
ENSG00000033030.17	ZCCHC8	268.484439609209	0.000128062192135857	0.0252498158175076	0.951250356496345	0.999810296498517
ENSG00000033050.10	ABCF2	1437.49421876946	-0.00236669371312284	0.027026489761063	0.200779791422496	0.999810296498517
ENSG00000033100.17	CHPF2	4927.75254336274	0.000365711109938112	0.0261981783131979	0.86622993340782	0.999810296498517
ENSG00000033170.18	FUT8	966.54439092633	-0.00212358893817494	0.0453666349276061	0.580583511961981	0.999810296498517
ENSG00000033178.14	UBA6	1240.68574236676	0.000289577157455101	0.0389513600339196	0.933319877913661	0.999810296498517
ENSG00000033327.13	GAB2	1006.3794166428	-0.000772629933591402	0.0327510335809377	0.780946183814748	0.999810296498517
ENSG00000033627.19	ATP6V0A1	2364.35709458274	0.00242761433894814	0.0480577930374005	0.550547385643092	0.999810296498517
ENSG00000033800.15	PIAS1	740.381376457497	-0.000378168233699601	0.0158030802516954	0.752504897071482	0.999810296498517
ENSG00000033867.19	SLC4A7	897.725652571982	-0.00021299809772435	0.0209863014032782	0.899306583146539	0.999810296498517
ENSG00000034053.16	APBA2	869.487588460187	0.00166451876360674	0.0375350236130887	0.590660852630717	0.999810296498517
ENSG00000034152.21	MAP2K3	2330.16818964928	0.00152201240813412	0.035880559293841	0.606015767708911	0.999810296498517
ENSG00000034239.12	CLXN	7.98322938097319	-0.0302662559884733	0.222195527083218	0.106322688267144	0.999810296498517
ENSG00000034510.7	TMSB10	31453.1971111742	0.00857962360014459	0.0731681155831816	0.135459004372851	0.999810296498517
ENSG00000034533.13	ASTE1	104.940329652197	0.000519026475221731	0.027684019213971	0.821509003083369	0.999810296498517
ENSG00000034693.16	PEX3	417.240413884099	-0.00244306383383018	0.0505168587844149	0.57340046865821	0.999810296498517
ENSG00000034713.8	GABARAPL2	1432.40591194922	-0.000526416111789666	0.0161488337206916	0.662659157703357	0.999810296498517
ENSG00000034971.18	MYOC	59.9019744521479	0.00140874295369807	0.0955738006964535	0.873056089549779	0.999810296498517
ENSG00000035115.23	SH3YL1	450.768371747703	-0.01197972160757	0.0824506193588001	0.0749050432632919	0.999810296498517
ENSG00000035141.11	FAM136A	415.927078676382	0.000292518381819755	0.0173770893455876	0.828000505982374	0.999810296498517
ENSG00000035403.19	VCL	8785.95604453113	-0.00139385262700584	0.0212432042981592	0.347342315432483	0.999810296498517
ENSG00000035499.14	DEPDC1B	11.8821140623052	0.0025815854441052	0.095286762300196	0.768059080705888	0.999810296498517
ENSG00000035664.12	DAPK2	191.724247537049	-0.00318013458706286	0.0604682129938403	0.546678997104879	0.999810296498517
ENSG00000035681.11	NSMAF	1194.912035586	-0.00146998627479038	0.0224239654106028	0.349468760118714	0.999810296498517
ENSG00000035687.10	ADSS2	1672.03159096354	0.000881529232698741	0.0348774289616359	0.767455186053672	0.999810296498517
ENSG00000035862.14	TIMP2	48645.0587442764	-0.000619893369441208	0.0202859675924126	0.691377277066134	0.999810296498517
ENSG00000036054.14	TBC1D23	1242.35700180335	-0.000376614805292373	0.0157423197576156	0.752501636793187	0.999810296498517
ENSG00000036257.15	CUL3	1613.88360381779	-0.00230308634801579	0.0308111319422073	0.293007188147413	0.999810296498517
ENSG00000036448.11	MYOM2	62.0903891350535	0.00499429714636144	0.0933636334243231	0.551747883659777	0.999810296498517
ENSG00000036530.10	CYP46A1	13.768593430173	-0.00101609454649938	0.093650058303053	0.906743105540084	0.999810296498517
ENSG00000036549.14	ZZZ3	864.294147885397	-0.000773708088373242	0.0191043020766918	0.585726565518773	0.999810296498517
ENSG00000036672.17	USP2	43.5872002696738	0.00250571388678987	0.0761757376954087	0.721783230030338	0.999810296498517
ENSG00000036828.18	CASR	3.49159909980174	-0.00236121807322265	0.145420401020388	0.829651971189781	0.999810296498517
ENSG00000037042.10	TUBG2	607.602844907031	-0.000681143596344362	0.0219441089780448	0.689940853469715	0.999810296498517
ENSG00000037241.8	RPL26L1	298.812773029645	0.000131518522506602	0.0144360830863791	0.905508875237361	0.999810296498517
ENSG00000037474.16	NSUN2	994.505385619197	5.7452863606187e-05	0.0117479904887089	0.949326987097147	0.999810296498517
ENSG00000037637.12	FBXO42	585.008172941308	-0.0023600645602974	0.0273266649881949	0.207767760793497	0.999810296498517
ENSG00000037749.14	MFAP3	632.490159635097	-0.000545825226832963	0.0304323653707937	0.832033981618088	0.999810296498517
ENSG00000037757.15	MRI1	518.851969922778	0.00113918991495931	0.0259976128802056	0.569261841665777	0.999810296498517
ENSG00000037897.18	METTL1	166.076937766038	0.00679776623909634	0.0650036129217256	0.176714569932866	0.999810296498517
ENSG00000037965.6	HOXC8	60.2882139772414	-0.0025256009922134	0.126374225363262	0.812500613259544	0.999810296498517
ENSG00000038002.10	AGA	552.967514998766	-0.00120529231699861	0.0355373632650358	0.686780271425988	0.999810296498517
ENSG00000038219.14	BOD1L1	1193.63868307259	-0.000266319895618245	0.0160557770230212	0.829095612419796	0.999810296498517
ENSG00000038274.19	MAT2B	1400.43854812415	0.000352877614578334	0.0259452716719008	0.869476621802427	0.999810296498517
ENSG00000038358.16	EDC4	1213.66967418306	0.000482568229867147	0.020917299283921	0.769318819071418	0.999810296498517
ENSG00000038382.23	TRIO	5132.9599807036	-0.00210041689615646	0.0266734547319037	0.254453750756555	0.999810296498517
ENSG00000038427.16	VCAN	12597.4626726624	-0.00148831979647054	0.0490911735985449	0.734108278678523	0.999810296498517
ENSG00000038532.18	CLEC16A	654.077234038119	-0.00175770388237827	0.0224627630493516	0.253472687227704	0.999810296498517
ENSG00000038945.16	MSR1	70.6887934025114	-0.00143836173823172	0.0626105645540497	0.804029888578261	0.999810296498517
ENSG00000039123.17	MTREX	1109.69368653729	-0.000874277945010942	0.0157316244570247	0.436374038324684	0.999810296498517
ENSG00000039139.11	DNAH5	287.950565438067	-0.00177903203156853	0.0467120157911518	0.662159721769736	0.999810296498517
ENSG00000039319.18	ZFYVE16	906.807030884876	0.000204909219894918	0.0239976037041118	0.917153552345346	0.999810296498517
ENSG00000039523.21	RIPOR1	1774.55974125535	0.000276138118739148	0.0130862939274633	0.780656691512396	0.999810296498517
ENSG00000039560.15	RAI14	4428.06527465433	-0.000366520164385789	0.0327142717033524	0.896656102151551	0.999810296498517
ENSG00000039650.13	PNKP	814.217328912358	0.00265432287419255	0.0339014569673737	0.273902033104423	0.999810296498517
ENSG00000039987.8	BEST2	3.94553613902604	0.0228798506848832	0.22983221378892	0.139559777619282	0.999810296498517
ENSG00000040199.19	PHLPP2	317.482985705639	0.00394631418977755	0.0478555446396807	0.277312672185953	0.999810296498517
ENSG00000040275.18	SPDL1	185.162479087983	0.0002941782640053	0.0331591753471855	0.918406486430495	0.999810296498517
ENSG00000040487.14	SLC66A1	439.699787555894	0.000264583351319969	0.0191245975494138	0.860601716515408	0.999810296498517
ENSG00000040531.17	CTNS	593.049403253032	-0.00351067627183716	0.0440732500287758	0.289410490077017	0.999810296498517
ENSG00000040608.14	RTN4R	21.669280794494	-0.00065340053098685	0.108919649887371	0.946618582038027	0.999810296498517
ENSG00000040633.13	PHF23	1149.92698793836	-0.000395617201991746	0.0127025213261586	0.678405481299341	0.999810296498517
ENSG00000040731.11	CDH10	14.2874473539878	-0.00779211210290312	0.13891817064349	0.497196310513979	0.999810296498517
ENSG00000040933.18	INPP4A	682.747755523562	-0.000857026529375363	0.0233811284148745	0.635690614122373	0.999810296498517
ENSG00000041353.11	RAB27B	265.659615224246	0.00732067025380937	0.102010707270714	0.412438270634188	0.999810296498517
ENSG00000041515.16	MYO16	8.51949194634459	0.00154459079695324	0.117024044715056	0.879832310495402	0.999810296498517
ENSG00000041802.12	LSG1	703.702873195094	-0.000349180443345419	0.0218544452042716	0.842061291427027	0.999810296498517
ENSG00000041880.16	PARP3	872.783847083795	0.00186537328825775	0.0256735426637153	0.297257725795674	0.999810296498517
ENSG00000041982.18	TNC	54552.9104339233	-0.000503012686642794	0.0561259536534747	0.923067899552602	0.999810296498517
ENSG00000042062.14	RIPOR3	925.475174688129	0.00655576678241277	0.0823204800620024	0.347714571503924	0.999810296498517
ENSG00000042088.15	TDP1	193.716966194244	-0.00213019803298013	0.0303720112921868	0.329480479601145	0.999810296498517
ENSG00000042286.16	AIFM2	1174.23558803499	0.00368916406572539	0.0356970524774854	0.139000550422947	0.999810296498517
ENSG00000042317.18	SPATA7	174.817199046038	-0.000866720883315704	0.0248611370234156	0.657436306920926	0.999810296498517
ENSG00000042429.13	MED17	534.375232733032	-1.74291616955786e-05	0.0210848237198387	0.99182065862543	0.999810296498517
ENSG00000042445.15	RETSAT	2613.00009133631	-0.000990847568441979	0.0254424310671022	0.617371951401426	0.999810296498517
ENSG00000042493.17	CAPG	1891.47228467561	0.00961450231071261	0.0824337847605384	0.145962886956581	0.999810296498517
ENSG00000042753.13	AP2S1	4022.04105638669	0.00402073200962271	0.0514704275875117	0.317550231110063	0.999810296498517
ENSG00000042781.14	USH2A	6.3555139758381	0.00283951472433505	0.103752194821739	0.762461865576605	0.999810296498517
ENSG00000042832.12	TG	76.0764052928142	0.00154651770808109	0.0782320053525261	0.83259423769211	0.999810296498517
ENSG00000042980.15	ADAM28	12.1913996659467	0.000495418415279537	0.0916666192307434	0.953643472299403	0.999810296498517
ENSG00000043093.16	DCUN1D1	693.223272602219	-0.000538574148645457	0.0197688590375645	0.724532010550159	0.999810296498517
ENSG00000043514.17	TRIT1	170.619593256071	-0.000294915127090384	0.0300598697814098	0.908286621042316	0.999810296498517
ENSG00000044090.14	CUL7	2158.21829735138	0.000213833195723974	0.0152319177195952	0.854805511464809	0.999810296498517
ENSG00000044115.22	CTNNA1	9024.14786335249	0.000624316859991263	0.0139504089036754	0.541129944575788	0.999810296498517
ENSG00000044446.13	PHKA2	287.076641878598	0.000425620782946285	0.0275783955557751	0.853267799379754	0.999810296498517
ENSG00000044459.16	CNTLN	262.47205857704	-0.000152076832701221	0.021725775309681	0.931003200152824	0.999810296498517
ENSG00000044574.10	HSPA5	22578.573783401	0.000513063597651627	0.0182396758465496	0.712505443456209	0.999810296498517
ENSG00000046604.16	DSG2	393.886984966246	-0.0010822066419899	0.117737617390395	0.91590101001144	0.999810296498517
ENSG00000046647.16	GEMIN8	391.319069400731	0.000103477119734154	0.0189916011884604	0.945196060065914	0.999810296498517
ENSG00000046651.17	OFD1	355.224738392315	0.00859404688863105	0.0747068232108061	0.14473699842615	0.999810296498517
ENSG00000046653.15	GPM6B	127.698255846367	-0.00146449513617108	0.090649651044957	0.861893485356768	0.999810296498517
ENSG00000046774.10	MAGEC2	9.58181035620057	-0.00702096607424999	0.139132275873757	0.537946491975961	0.999810296498517
ENSG00000046889.20	PREX2	13.9615515001863	0.0286272879182277	0.226601835192589	0.116528950915206	0.999810296498517
ENSG00000047056.19	WDR37	700.298321644096	-0.0042394798864025	0.0441422335468144	0.185122274145542	0.999810296498517
ENSG00000047230.16	CTPS2	264.839685465756	0.000987459398811043	0.0305989501123895	0.694686288973746	0.999810296498517
ENSG00000047249.19	ATP6V1H	1422.45336937429	5.12877982011455e-05	0.0323722530619223	0.985391173918971	0.999810296498517
ENSG00000047315.17	POLR2B	2006.21354139274	-0.00292125539389169	0.0293595939735389	0.147395153278915	0.999810296498517
ENSG00000047346.14	ATOSA	531.22507178343	-0.00607229714821799	0.0567939213437785	0.155270182648937	0.999810296498517
ENSG00000047365.14	ARAP2	27.6158657117209	-0.00746996590565465	0.121517188597801	0.478891444771154	0.999810296498517
ENSG00000047410.14	TPR	2437.39220712903	-0.00210686267664173	0.0310582710938643	0.351334763482106	0.999810296498517
ENSG00000047457.15	CP	2.57116121967458	0.00196613544894622	0.143834068287199	0.857518697395344	0.999810296498517
ENSG00000047578.15	KATNIP	682.596311535391	0.000316964637269944	0.0285214780381386	0.895150198005375	0.999810296498517
ENSG00000047579.21	DTNBP1	253.29075033919	0.000602101803245647	0.0222621987949333	0.73132545740306	0.999810296498517
ENSG00000047617.18	ANO2	10.4908132437006	-0.0235797402235329	0.215349791037456	0.150130889527161	0.999810296498517
ENSG00000047621.13	FERRY3	335.407144306044	-0.00202327950324879	0.0324529736861654	0.405370101696182	0.999810296498517
ENSG00000047634.16	SCML1	303.482097203353	0.000731301701421078	0.0359372697555664	0.814277386181628	0.999810296498517
ENSG00000047644.20	WWC3	568.023245021998	0.00584819080765121	0.052285410389246	0.130396536855117	0.999810296498517
ENSG00000047648.23	ARHGAP6	746.88904999359	-0.000824137784437805	0.0748547252186938	0.906765404774224	0.999810296498517
ENSG00000047849.23	MAP4	18322.6856957256	0.000821902451012492	0.0197167804879439	0.574816396874422	0.999810296498517
ENSG00000047932.15	GOPC	1144.33831497229	-0.0012624006731891	0.024795818765955	0.494000399406007	0.999810296498517
ENSG00000048028.13	USP28	496.460104605186	0.00455163010697453	0.054891643449836	0.288309533204644	0.999810296498517
ENSG00000048052.26	HDAC9	297.625210102215	0.00261570659286247	0.0762590014004712	0.709936979933669	0.999810296498517
ENSG00000048140.19	TSPAN17	1689.10303403823	0.00283983812579277	0.0392500903931107	0.335503994076403	0.999810296498517
ENSG00000048162.23	NOP16	266.3293126049	0.00209055718092361	0.0296518834278273	0.324390294547647	0.999810296498517
ENSG00000048342.19	CC2D2A	863.192661596216	-0.00116537636503228	0.0244181410437891	0.525143879751343	0.999810296498517
ENSG00000048392.14	RRM2B	2510.83472232858	-0.00107275254688537	0.0283456892989505	0.635270382059461	0.999810296498517
ENSG00000048405.12	ZNF800	343.268859856332	0.000558186541606502	0.0166397904362858	0.65344913257415	0.999810296498517
ENSG00000048471.15	SNX29	1329.29515636195	-0.00395063036656846	0.0524454566488428	0.341455611083734	0.999810296498517
ENSG00000048540.17	LMO3	11.7416825844555	0.00477485589622309	0.113479320865444	0.634038480469313	0.999810296498517
ENSG00000048544.8	MRPS10	1034.35564478426	-0.000689603861424958	0.0163941196867461	0.56549298278911	0.999810296498517
ENSG00000048649.14	RSF1	1118.87265318151	-0.000258813630615285	0.0263600084065814	0.906179726171209	0.999810296498517
ENSG00000048707.15	VPS13D	1144.63075970333	-6.41207061461281e-05	0.0140205569305251	0.952509457622393	0.999810296498517
ENSG00000048740.20	CELF2	1153.30089858123	-0.00264111385931041	0.0538932982512972	0.571573764662786	0.999810296498517
ENSG00000048828.19	FAM120A	3778.68818600748	0.000189173360966669	0.0114360625122092	0.829664093415996	0.999810296498517
ENSG00000048991.19	R3HDM1	535.405214291547	0.000493850530109928	0.0261685010768406	0.818595351599358	0.999810296498517
ENSG00000049089.16	COL9A2	69.4263464426545	-0.000673032628895641	0.0594811582728914	0.903303503500909	0.999810296498517
ENSG00000049130.17	KITLG	3094.33871088858	-0.00520735411850847	0.05178558132179	0.17611382007314	0.999810296498517
ENSG00000049167.17	ERCC8	220.537338918603	-0.00402261739037073	0.0454268958871231	0.230704212476156	0.999810296498517
ENSG00000049192.15	ADAMTS6	74.9425051873776	-0.00208188101990932	0.0758928732720617	0.767859785203047	0.999810296498517
ENSG00000049239.14	H6PD	3684.33746029793	-0.00148661305643586	0.0393553797672822	0.655930354939703	0.999810296498517
ENSG00000049245.13	VAMP3	4756.18029168049	-0.000465063429837807	0.0217474186090179	0.787708246148184	0.999810296498517
ENSG00000049246.16	PER3	628.496489766472	-0.00203971629691011	0.0375139363322499	0.494647299487557	0.999810296498517
ENSG00000049249.11	TNFRSF9	9.70439679565243	0.00390609687617425	0.167038190664352	0.711976270176097	0.999810296498517
ENSG00000049323.17	LTBP1	24172.1644818021	-4.74015469360645e-05	0.0266544242459259	0.983067801125638	0.999810296498517
ENSG00000049449.11	RCN1	13850.7792829171	0.000829457171552087	0.0188539313090952	0.549237351260251	0.999810296498517
ENSG00000049540.20	ELN	1547.87672159568	0.00181144392118222	0.129935733171729	0.866058904908645	0.999810296498517
ENSG00000049541.12	RFC2	212.699119060047	0.0104966414135771	0.0750867211779279	0.0801440737130044	0.999810296498517
ENSG00000049618.26	ARID1B	1381.53424477543	-0.000385677657475755	0.0313001978756356	0.885470160155824	0.999810296498517
ENSG00000049656.15	CLPTM1L	3121.03184284805	5.24001634012498e-05	0.0210525295085271	0.97536284645794	0.999810296498517
ENSG00000049759.21	NEDD4L	715.605212048468	0.00150450314598308	0.0413931457017043	0.671978438334561	0.999810296498517
ENSG00000049769.15	PPP1R3F	276.682209625551	0.00519245866940191	0.0634893436900717	0.310996265147087	0.999810296498517
ENSG00000049860.14	HEXB	6553.78725318655	0.00454160260332734	0.0559761376676613	0.303356953968693	0.999810296498517
ENSG00000049883.16	PTCD2	302.428593974323	-0.0018496536493863	0.0291487735221844	0.385238260469936	0.999810296498517
ENSG00000050130.19	JKAMP	1302.40643463289	-0.00153858251784829	0.0228546908530452	0.33523182338386	0.999810296498517
ENSG00000050165.20	DKK3	62743.9344168977	-0.000399858537455348	0.0192471822087563	0.790072177605904	0.999810296498517
ENSG00000050327.16	ARHGEF5	351.976844795093	-0.00140119480079083	0.0421542293292513	0.701543015033099	0.999810296498517
ENSG00000050344.10	NFE2L3	479.252448911886	0.0051116568079495	0.0841702704915588	0.49318930017381	0.999810296498517
ENSG00000050393.13	MCUR1	579.075630383044	-0.0014091248339828	0.026188632598449	0.469145362401907	0.999810296498517
ENSG00000050405.15	LIMA1	6143.71554665019	0.00893468932406231	0.0662394734268928	0.0834024234213732	0.999810296498517
ENSG00000050426.17	LETMD1	940.779297258058	-0.000922035395789748	0.0212274743671615	0.560411339408844	0.999810296498517
ENSG00000050438.18	SLC4A8	263.451597457538	0.000997573987126272	0.0480226651786038	0.818119377306314	0.999810296498517
ENSG00000050555.20	LAMC3	117.757356656788	-0.0074706578743328	0.119363721411526	0.472501485746983	0.999810296498517
ENSG00000050628.22	PTGER3	441.185875817856	-0.0023892859949352	0.105982298092663	0.802633822314093	0.999810296498517
ENSG00000050730.17	TNIP3	15.4130379770626	-0.000873062889281227	0.0798454420719989	0.907289269560705	0.999810296498517
ENSG00000050748.19	MAPK9	805.195965494422	-0.000430834209576124	0.0152226974223387	0.706382893532648	0.999810296498517
ENSG00000050767.18	COL23A1	6.27817698196618	-0.00383534142700306	0.103566149904898	0.681622845010421	0.999810296498517
ENSG00000050820.18	BCAR1	2881.12017899196	0.00143569429769151	0.0317377366820649	0.569693709668512	0.999810296498517
ENSG00000051009.12	FHIP1B	463.743620052448	-0.000981430223393904	0.0217288308900694	0.543911325988179	0.999810296498517
ENSG00000051108.16	HERPUD1	2294.21343926349	-0.00200241613070647	0.0286434364110629	0.326659776981567	0.999810296498517
ENSG00000051128.20	HOMER3	2135.38740776893	0.000921866553507527	0.0208430282716967	0.551288182811928	0.999810296498517
ENSG00000051180.18	RAD51	80.8295778980345	0.0022909458547976	0.0486056653195001	0.582095737595218	0.999810296498517
ENSG00000051341.16	POLQ	46.3878611530263	0.00202306570877658	0.071315549517987	0.759581063889806	0.999810296498517
ENSG00000051382.11	PIK3CB	550.840693374077	-0.0024661433798845	0.0371561649828355	0.381839947154285	0.999810296498517
ENSG00000051523.13	CYBA	3443.5951610353	0.00470788000515348	0.0513929255506711	0.223902573780958	0.999810296498517
ENSG00000051596.11	THOC3	427.909392296962	-5.78494037222761e-05	0.0241834690071693	0.976850266534204	0.999810296498517
ENSG00000051620.12	HEBP2	1190.69342438704	0.00261374712369745	0.0306040447727911	0.218385064415536	0.999810296498517
ENSG00000051825.16	MPHOSPH9	277.363152635451	0.00252816781479974	0.0399935808156565	0.417916573747	0.999810296498517
ENSG00000052126.18	PLEKHA5	1258.18092002577	-0.00233204214266421	0.0539979974962314	0.623469289697346	0.999810296498517
ENSG00000052723.13	SIKE1	591.393675052152	0.00370518399337494	0.048661837411859	0.327189729303188	0.999810296498517
ENSG00000052749.15	RRP12	723.985772444854	0.00322507018422205	0.0372509884413955	0.225055605215666	0.999810296498517
ENSG00000052795.14	FNIP2	598.18279057107	0.000600294571746914	0.0405055595048303	0.867535524355912	0.999810296498517
ENSG00000052802.14	MSMO1	1720.76050122632	-0.000618042411352921	0.0636285305910578	0.917373200229395	0.999810296498517
ENSG00000052841.17	TTC17	1790.91043919041	-0.00125242858331671	0.0312898380090459	0.620053110678049	0.999810296498517
ENSG00000053108.19	FSTL4	10.5200218478473	-0.0129947253388415	0.126151286658521	0.227053634465362	0.999810296498517
ENSG00000053254.17	FOXN3	1544.51656780762	-0.00448830484081102	0.0533769819422903	0.277097607420319	0.999810296498517
ENSG00000053328.10	METTL24	54.6884298412996	0.000820085605757303	0.124184224511272	0.937904923892205	0.999810296498517
ENSG00000053371.14	AKR7A2	1250.04266438984	-0.000213452165109189	0.0144910501167524	0.847134899030272	0.999810296498517
ENSG00000053372.6	MRTO4	644.881398485063	0.00635124665679614	0.0583637670215105	0.149679382804687	0.999810296498517
ENSG00000053438.11	NNAT	77.5650887742218	-0.000513622359009383	0.0811513265199129	0.946285655051687	0.999810296498517
ENSG00000053501.15	USE1	431.684360154921	0.0010709319355576	0.0255137828887338	0.586733308407003	0.999810296498517
ENSG00000053524.13	MCF2L2	16.1564354299215	-0.00686326140827509	0.117840392800913	0.50522613640453	0.999810296498517
ENSG00000053702.15	NRIP2	13.2263796357211	0.00145296303856031	0.0715183566467486	0.827875976948345	0.999810296498517
ENSG00000053747.17	LAMA3	585.425753251207	-0.00311137291524138	0.0623812294904083	0.571847341132016	0.999810296498517
ENSG00000053770.13	AP5M1	702.422917134645	-0.000235563499292567	0.017025826259518	0.858465516579155	0.999810296498517
ENSG00000053900.12	ANAPC4	508.858563875542	-0.00128915087781018	0.0195002937234589	0.342351816373313	0.999810296498517
ENSG00000054116.13	TRAPPC3	1197.8101164271	-0.000245683007617532	0.0118732732954771	0.786341119415945	0.999810296498517
ENSG00000054118.16	THRAP3	2619.59864713473	-0.00105287194530899	0.0201015127276574	0.467351467630778	0.999810296498517
ENSG00000054148.19	PHPT1	2568.27086923743	0.00141204379861586	0.0303428440478287	0.55337109150362	0.999810296498517
ENSG00000054219.12	LY75	20.640270863024	-0.00760513273374597	0.130300917389535	0.492585964720545	0.999810296498517
ENSG00000054267.23	ARID4B	899.121813900254	0.00141503634492641	0.0280164094173018	0.507395164922388	0.999810296498517
ENSG00000054277.14	OPN3	410.229205662908	-0.000656213193234341	0.0311583542473461	0.803154232123197	0.999810296498517
ENSG00000054282.17	SDCCAG8	596.312296158694	0.000449553733530012	0.0270755536850435	0.841541732564399	0.999810296498517
ENSG00000054356.15	PTPRN	317.47899085888	0.000955662119749535	0.0783132482304808	0.896600526907742	0.999810296498517
ENSG00000054392.14	HHAT	208.47572011398	-0.00144447001145063	0.029387527953668	0.524777182359589	0.999810296498517
ENSG00000054523.21	KIF1B	1258.88208870178	-0.00104125053519565	0.0178818415996594	0.4100209641738	0.999810296498517
ENSG00000054598.9	FOXC1	133.826800648504	0.00274387194523547	0.0684332430015803	0.659193327113492	0.999810296498517
ENSG00000054611.15	TBC1D22A	963.893073407378	0.000704337350382156	0.0172962333204383	0.580153814776629	0.999810296498517
ENSG00000054654.20	SYNE2	182.99382071599	0.000693442848993466	0.041742923469236	0.85204893150199	0.999810296498517
ENSG00000054690.15	PLEKHH1	20.0097552771939	0.000380023140297108	0.107668117879736	0.968688907005098	0.999810296498517
ENSG00000054793.15	ATP9A	2389.22316237992	-0.000848325329980898	0.0307827742745037	0.740613481982471	0.999810296498517
ENSG00000054938.17	CHRDL2	44.4368629424174	-0.00831247812430683	0.164414541001737	0.479558483072672	0.999810296498517
ENSG00000054965.12	FAM168A	1336.25224232095	-0.00678862936402312	0.0482981416606335	0.0616751888394011	0.999810296498517
ENSG00000054967.14	RELT	41.174109729944	0.00263744287061809	0.0716898173220779	0.688224417178061	0.999810296498517
ENSG00000054983.18	GALC	753.749912037894	-0.00255650608826964	0.0386042388083089	0.387081481610639	0.999810296498517
ENSG00000055044.12	NOP58	588.32705990064	0.00241293778666839	0.0283794887037336	0.216941753473684	0.999810296498517
ENSG00000055070.18	SZRD1	3665.36845269206	0.00157329963237712	0.0181900888609977	0.214209070942094	0.999810296498517
ENSG00000055118.19	KCNH2	66.0584566566262	-0.00126249352746	0.0863138254714231	0.875493439468335	0.999810296498517
ENSG00000055130.19	CUL1	1323.40581019276	-5.08989207940162e-05	0.0132344844488934	0.959990315520236	0.999810296498517
ENSG00000055147.20	FAM114A2	512.291255011644	-0.00714090140477827	0.0584028397379357	0.105592178713684	0.999810296498517
ENSG00000055163.22	CYFIP2	630.853367044158	0.000577912797467189	0.046791301751069	0.8918179136408	0.999810296498517
ENSG00000055208.21	TAB2	1468.29740484937	0.000162818372235249	0.0163921321830547	0.898081045206076	0.999810296498517
ENSG00000055211.15	GINM1	1848.83032520029	-0.000472020989153813	0.0137216656071471	0.643703108490467	0.999810296498517
ENSG00000055483.21	USP36	1027.35953541249	0.00016303652890071	0.015163007152396	0.888833167309593	0.999810296498517
ENSG00000055609.21	KMT2C	886.682992802645	-4.44890854634184e-05	0.0215940768835031	0.979689847513871	0.999810296498517
ENSG00000055732.14	MCOLN3	101.126948357474	-0.00212065354737874	0.0513375733207273	0.637751081037907	0.999810296498517
ENSG00000055813.7	CCDC85A	8.20705440850297	0.00153265889606273	0.134720736024142	0.887610492587537	0.999810296498517
ENSG00000055917.18	PUM2	2125.69792323164	-0.00131318811047067	0.0244771168067053	0.465714950502005	0.999810296498517
ENSG00000055950.18	MRPL43	926.289045695258	-4.5205471527066e-06	0.011106911141017	0.995810187063732	0.999810296498517
ENSG00000055955.18	ITIH4	54.1313029269451	0.0298788064796468	0.183242160345952	0.0737286706438868	0.999810296498517
ENSG00000055957.12	ITIH1	5.44729698438506	-0.0014445945546797	0.163578291847741	0.889883434888818	0.999810296498517
ENSG00000056050.8	HPF1	315.717957601191	0.00057417356341156	0.0223405008326882	0.745105134247304	0.999810296498517
ENSG00000056097.17	ZFR	2582.01387245335	-0.00171657484591372	0.0230626592124647	0.280041247239753	0.999810296498517
ENSG00000056277.17	ZNF280C	93.4869072787339	0.00130242608863586	0.0359391705227613	0.665292158976628	0.999810296498517
ENSG00000056558.12	TRAF1	300.495290723941	0.0106420317526271	0.0948363593385625	0.172412490287358	0.999810296498517
ENSG00000056586.17	RC3H2	1085.24644962915	-0.00252547773502226	0.0297124507307754	0.219264537343863	0.999810296498517
ENSG00000056736.11	IL17RB	35.9027988007493	-0.000812694590062708	0.0415764729883696	0.825582912026906	0.999810296498517
ENSG00000056972.22	TRAF3IP2	586.12875699669	0.00895138609871337	0.0716507812885913	0.110765856593209	0.999810296498517
ENSG00000056998.22	GYG2	254.718414158464	-0.00543153892559067	0.0582109045038172	0.225889644366955	0.999810296498517
ENSG00000057019.17	DCBLD2	7370.62999045452	-0.00114797766240945	0.0657376109016034	0.851598048453583	0.999810296498517
ENSG00000057252.14	SOAT1	1679.00237275757	0.000967313220182985	0.027294862603405	0.657011102507036	0.999810296498517
ENSG00000057294.19	PKP2	4.63929999277439	-0.0123934374344113	0.194109838504105	0.303409407897488	0.999810296498517
ENSG00000057608.19	GDI2	4086.47929769995	0.000944902402865191	0.0194737607462926	0.504488641822514	0.999810296498517
ENSG00000057657.18	PRDM1	136.316772314461	0.00532777826092541	0.0696059226226723	0.358291730851813	0.999810296498517
ENSG00000057663.17	ATG5	595.799366678742	5.79928951122072e-05	0.0124149771493896	0.951434491838415	0.999810296498517
ENSG00000057704.14	TMCC3	3.33607758003099	-0.00794237147553401	0.162250076689795	0.497387121340614	0.999810296498517
ENSG00000057757.11	PITHD1	975.17825715076	-0.000787996856732939	0.0263656196741043	0.710530903542527	0.999810296498517
ENSG00000057935.15	MTA3	698.129932809287	-0.00114933589073275	0.0219486161826601	0.471628112306059	0.999810296498517
ENSG00000058056.11	USP13	378.754248579793	0.0116145501946278	0.0976580625456027	0.148903713545349	0.999810296498517
ENSG00000058063.18	ATP11B	1005.65267573881	-0.00135466263761097	0.0225374831589812	0.398381693230659	0.999810296498517
ENSG00000058085.16	LAMC2	164.096292845358	0.00301295034010554	0.0900675376767936	0.716134539300899	0.999810296498517
ENSG00000058091.18	CDK14	929.057257697299	0.000560937928295222	0.0450514634927633	0.890411209308479	0.999810296498517
ENSG00000058262.12	SEC61A1	17644.8841133031	0.000357241005200883	0.0114595910643642	0.683054376265194	0.999810296498517
ENSG00000058272.20	PPP1R12A	1346.76699099411	0.000281828018429369	0.0184822038379334	0.845524082255035	0.999810296498517
ENSG00000058404.22	CAMK2B	38.1776120038863	0.0383691994595067	0.250476723282824	0.0767903665389316	0.999810296498517
ENSG00000058453.18	CROCC	751.019024405212	0.00249099113862918	0.0370906305892079	0.374619197284979	0.999810296498517
ENSG00000058600.17	POLR3E	518.024677967203	-5.8336745490746e-05	0.0164553485381156	0.963680319284052	0.999810296498517
ENSG00000058668.17	ATP2B4	9836.17829300702	-0.0011641425688714	0.0467064908711909	0.780574287447876	0.999810296498517
ENSG00000058673.17	ZC3H11A	2620.1107381188	-0.00014879745523638	0.0146355865798579	0.894626815439811	0.999810296498517
ENSG00000058729.12	RIOK2	456.628319335584	-0.00135075572054845	0.0217691429557302	0.379123129367721	0.999810296498517
ENSG00000058799.16	YIPF1	649.189455397699	0.00158583410510309	0.0189793018422368	0.226432729429699	0.999810296498517
ENSG00000058804.13	NDC1	381.138670674123	-0.00481760950172867	0.0514314139144972	0.211807427379807	0.999810296498517
ENSG00000058866.16	DGKG	66.0056938204227	0.00494681910832669	0.0980569267258917	0.57511420611753	0.999810296498517
ENSG00000059122.18	FLYWCH1	1859.37123790614	-0.000307560124970297	0.0200252518855102	0.846166912239739	0.999810296498517
ENSG00000059145.20	UNKL	454.682334391306	-0.00218808257112963	0.045514692066035	0.569144235308537	0.999810296498517
ENSG00000059377.20	TBXAS1	226.940412562484	0.00217018409839925	0.0445727695109679	0.562004459950237	0.999810296498517
ENSG00000059573.10	ALDH18A1	1713.13073640946	-0.00127304522635523	0.0245067549215608	0.482780259420193	0.999810296498517
ENSG00000059588.11	TARBP1	407.666014782615	0.000426262969873593	0.0257569432786985	0.840727776693173	0.999810296498517
ENSG00000059691.13	GATB	372.231981784296	0.000339401394295779	0.0205406315824242	0.835027686454476	0.999810296498517
ENSG00000059758.9	CDK17	962.986363257524	0.000791977017282046	0.032298082420857	0.771625603365456	0.999810296498517
ENSG00000059769.21	DNAJC25	370.849918893	-0.000514190179677717	0.0253322261348135	0.803623972084182	0.999810296498517
ENSG00000059804.19	SLC2A3	1210.64814968086	0.0012892543492613	0.031445728586469	0.610811988368611	0.999810296498517
ENSG00000059915.18	PSD	200.781051379229	-0.00402224003396878	0.0626327483446787	0.44924878709585	0.999810296498517
ENSG00000060138.14	YBX3	3540.0825827325	0.000257820649822437	0.0180603674589178	0.855001802553329	0.999810296498517
ENSG00000060237.20	WNK1	3619.12930007374	-0.00279594527857015	0.0359921454497667	0.283971940969221	0.999810296498517
ENSG00000060339.15	CCAR1	1585.04875050557	-0.0011229980130527	0.0234409403480601	0.520547664620244	0.999810296498517
ENSG00000060642.13	PIGV	542.46087877927	-0.00109596251522632	0.0261015678524395	0.588126004900101	0.999810296498517
ENSG00000060656.21	PTPRU	494.036323863306	-0.000224809315003896	0.0644216270286065	0.970343865243986	0.999810296498517
ENSG00000060688.14	SNRNP40	486.634055882626	0.0010265937393928	0.0219922653020771	0.529121815593199	0.999810296498517
ENSG00000060718.23	COL11A1	112.83922591409	0.00197781208377183	0.0960127510377616	0.822874732948863	0.999810296498517
ENSG00000060749.17	QSER1	668.658410856992	-0.00182095659135097	0.0324295977248434	0.464357324547915	0.999810296498517
ENSG00000060762.21	MPC1	347.37393021012	-0.00438122324801786	0.0481599699761266	0.221402162569879	0.999810296498517
ENSG00000060982.16	BCAT1	2888.26024127428	-0.00240034550315655	0.0550942560229188	0.621073612546506	0.999810296498517
ENSG00000061273.19	HDAC7	1970.07286352717	0.000723690540086264	0.0184165903267524	0.596775745897553	0.999810296498517
ENSG00000061337.16	LZTS1	201.974675718826	-0.000132735108717028	0.088557177055696	0.987193061716873	0.999810296498517
ENSG00000061455.12	PRDM6	498.766422923634	-0.00842395261941933	0.0911666529260888	0.269917473370275	0.999810296498517
ENSG00000061656.12	SPAG4	72.8155125903049	0.00717704726918488	0.087165204827569	0.332261391622235	0.999810296498517
ENSG00000061676.17	NCKAP1	4700.19742003308	-0.000406083461444225	0.0118818512254649	0.651526005432978	0.999810296498517
ENSG00000061794.14	MRPS35	656.888491286061	-0.000350066772549425	0.0127557414790125	0.715778428948523	0.999810296498517
ENSG00000061918.15	GUCY1B1	295.071548250072	-0.00211770494268003	0.0628351881988088	0.711917564711725	0.999810296498517
ENSG00000061936.11	SFSWAP	823.122088973837	0.00240614236571591	0.029216088584954	0.234909228762015	0.999810296498517
ENSG00000061938.22	TNK2	1147.02486426105	0.00110310098436909	0.0303361246704716	0.654148512905842	0.999810296498517
ENSG00000061987.17	MON2	962.375304132632	-0.00153283344815155	0.0256536264631078	0.409740222061814	0.999810296498517
ENSG00000062282.16	DGAT2	64.676646857586	0.000179023101492769	0.0650074854015394	0.976607292425716	0.999810296498517
ENSG00000062370.18	ZNF112	91.0693765782105	-0.00116527267046257	0.0434272561625079	0.761131855666095	0.999810296498517
ENSG00000062485.20	CS	2217.30037703378	-0.00342563888726535	0.0289049463026605	0.0915563522269695	0.999810296498517
ENSG00000062524.17	LTK	36.2461495686575	0.00200247323704622	0.0868528119956547	0.804039076941878	0.999810296498517
ENSG00000062582.15	MRPS24	1283.03065793183	0.00174459340676171	0.0282990792336531	0.399541369190898	0.999810296498517
ENSG00000062650.21	WAPL	1075.2187706492	-0.00033894256172926	0.0122042946692277	0.713666965895426	0.999810296498517
ENSG00000062716.14	VMP1	2333.41390919262	-0.000298192634252457	0.0155557852356553	0.801790945644632	0.999810296498517
ENSG00000062725.11	APPBP2	1124.28738536436	-0.00175989363262943	0.0291027932988902	0.413052553639971	0.999810296498517
ENSG00000062822.17	POLD1	329.154963615716	0.0151450019687096	0.106152343814497	0.0907460067616434	0.999810296498517
ENSG00000063127.16	SLC6A16	17.4171104448234	0.00486224954700414	0.0941581325059783	0.566437200620075	0.999810296498517
ENSG00000063169.13	BICRA	373.679376321489	0.00629253175096079	0.0494275264822878	0.0852165834976938	0.999810296498517
ENSG00000063176.17	SPHK2	507.182609543509	-0.000500271267650191	0.0187432295014208	0.728331196327197	0.999810296498517
ENSG00000063177.14	RPL18	8520.35454130925	0.000881072599143168	0.0274076118595556	0.690056025666204	0.999810296498517
ENSG00000063180.10	CA11	149.409643930996	0.00115143441426086	0.0504539480161837	0.801219779486346	0.999810296498517
ENSG00000063241.9	ISOC2	1431.45666713478	0.00386893286903281	0.0406585196977339	0.183125773607913	0.999810296498517
ENSG00000063244.15	U2AF2	3032.13540044087	0.000685165571595041	0.0153458047307499	0.539636571558515	0.999810296498517
ENSG00000063245.16	EPN1	4496.62332301223	0.00119311962049664	0.0239258404210464	0.502040276503882	0.999810296498517
ENSG00000063322.16	MED29	1226.62081688097	-5.51612588966581e-05	0.00908274343843482	0.942012058680313	0.999810296498517
ENSG00000063438.21	AHRR	800.969579495567	-0.000351156661405505	0.031063314596578	0.894837729696326	0.999810296498517
ENSG00000063587.15	ZNF275	386.069520662785	-0.0132919759874352	0.0867761568514445	0.0652640880455054	0.999810296498517
ENSG00000063601.18	MTMR1	557.629078666778	-0.000772836616500552	0.022245386749728	0.652622135640506	0.999810296498517
ENSG00000063660.10	GPC1	17895.927075057	0.000464152917353432	0.0505300294149088	0.920317775573049	0.999810296498517
ENSG00000063761.17	ADCK1	223.521721746751	-0.000488452167229033	0.0187677924841844	0.73525110819086	0.999810296498517
ENSG00000063854.14	HAGH	809.883021296211	0.000267139358252487	0.0366833114219373	0.934098892488882	0.999810296498517
ENSG00000063978.18	RNF4	1363.05663136997	0.000257998993539723	0.0130293575902569	0.794143665532107	0.999810296498517
ENSG00000064042.19	LIMCH1	593.063415246765	-0.00114685441703949	0.0700711435775427	0.861277406787133	0.999810296498517
ENSG00000064102.16	INTS13	419.232363707857	-0.000629960034865576	0.0227229506398234	0.725329610808974	0.999810296498517
ENSG00000064115.12	TM7SF3	2351.20275496098	-0.0014467114527022	0.0308396306840184	0.550915147745946	0.999810296498517
ENSG00000064199.8	SPA17	201.550446473093	-0.000891106101464938	0.0295528654737897	0.713555677251993	0.999810296498517
ENSG00000064201.17	TSPAN32	12.7884702381943	0.00269632824573593	0.131160535012511	0.803033772240885	0.999810296498517
ENSG00000064205.12	CCN5	1738.54141038538	-0.000175918792727049	0.135980666306684	0.987051208567105	0.999810296498517
ENSG00000064225.14	ST3GAL6	103.269587161165	-0.0209764794324509	0.152159322771333	0.113667563861458	0.999810296498517
ENSG00000064270.15	ATP2C2	29.0518323244685	-0.0110705892685387	0.115039091845543	0.25919465296932	0.999810296498517
ENSG00000064300.9	NGFR	10.5253900734985	0.0249803546522014	0.193673763358876	0.130381488293857	0.999810296498517
ENSG00000064309.17	CDON	59.212147174368	-0.00924124959176794	0.0998495138809786	0.274361874161033	0.999810296498517
ENSG00000064313.13	TAF2	579.307763154593	-0.00059265831540843	0.0174735855628655	0.650888084036735	0.999810296498517
ENSG00000064393.17	HIPK2	4064.17842596091	-0.00375898211551084	0.0473086093570693	0.298392110076422	0.999810296498517
ENSG00000064419.15	TNPO3	1236.36660776087	-0.000941025582433497	0.0182958472263705	0.473847490119467	0.999810296498517
ENSG00000064489.23	BORCS8-MEF2B	69.5901674924273	-0.00673402757038676	0.110903847812371	0.491073465941289	0.999810296498517
ENSG00000064490.15	RFXANK	808.278872854656	0.0020231459824564	0.0445710096711717	0.592510389158715	0.999810296498517
ENSG00000064545.16	TMEM161A	586.718390755687	0.00132362723231921	0.0299007474053337	0.57484915800689	0.999810296498517
ENSG00000064547.15	LPAR2	136.404848675632	-0.000749578960340053	0.039841724529726	0.831134442900087	0.999810296498517
ENSG00000064601.22	CTSA	15311.0963704756	0.000180633308253714	0.0260165228272207	0.933569441006094	0.999810296498517
ENSG00000064607.18	SUGP2	1938.64143650342	0.00231502445313125	0.0289234786008254	0.249753155589997	0.999810296498517
ENSG00000064651.15	SLC12A2	365.49001789831	-0.00542637906688982	0.0591925793206373	0.23739699190319	0.999810296498517
ENSG00000064652.12	SNX24	217.308739547877	-0.00036446058102057	0.0389180363894822	0.91595634162261	0.999810296498517
ENSG00000064655.21	EYA2	36.3448411987635	-0.00771159474653801	0.110302089303845	0.424714482560087	0.999810296498517
ENSG00000064666.16	CNN2	4213.34011213304	-0.00175720494022561	0.0466745736181258	0.666090141693114	0.999810296498517
ENSG00000064687.13	ABCA7	873.821786920436	0.00130791384037822	0.0595072245961566	0.811808918054829	0.999810296498517
ENSG00000064692.21	SNCAIP	355.654321702322	-0.00638766604726392	0.0940403304818402	0.439810983438685	0.999810296498517
ENSG00000064703.14	DDX20	330.747509158384	-0.00273779896337648	0.0309831044461982	0.20179001520277	0.999810296498517
ENSG00000064726.11	BTBD1	1974.63391350859	-0.000961861038044282	0.0161422005569732	0.40059128130522	0.999810296498517
ENSG00000064763.13	FAR2	295.332003785865	-0.00103064852524992	0.0389833869214921	0.760855651113596	0.999810296498517
ENSG00000064886.15	CHI3L2	187.300873686647	0.00272118035639239	0.0853231516569103	0.729952788477861	0.999810296498517
ENSG00000064932.17	SBNO2	1655.17835674336	0.00117561593494403	0.0288384262437587	0.607232545376907	0.999810296498517
ENSG00000064933.20	PMS1	264.804108168472	-0.00462107693928604	0.05194716905121	0.241459891098095	0.999810296498517
ENSG00000064961.20	HMG20B	1774.03193143601	0.000367129616545942	0.014305259686635	0.73326973508411	0.999810296498517
ENSG00000064989.14	CALCRL	41.858675775995	-0.00738309272196064	0.118564438677012	0.475324787630967	0.999810296498517
ENSG00000064995.20	TAF11	320.995238690306	-0.000533052481125692	0.0163722068935196	0.663347597501143	0.999810296498517
ENSG00000064999.17	ANKS1A	588.209191889323	0.000108190801850697	0.0191449546907547	0.943222505540976	0.999810296498517
ENSG00000065000.21	AP3D1	4989.72423646261	0.00150036443847936	0.025955904498153	0.429268111390363	0.999810296498517
ENSG00000065029.16	ZNF76	539.71588433096	-0.000776810993081253	0.0200900529878021	0.606929425076409	0.999810296498517
ENSG00000065054.15	NHERF2	3303.41644154431	0.0138790949483719	0.1037217617442	0.108821229290905	0.999810296498517
ENSG00000065057.10	NTHL1	298.692359027543	0.00792762791685811	0.0738112818397526	0.174450816388741	0.999810296498517
ENSG00000065135.13	GNAI3	1968.20676881974	0.000393104930884755	0.0124060953850051	0.673818034711898	0.999810296498517
ENSG00000065150.22	IPO5	3751.33442799166	-0.00678405552312114	0.0539791416725084	0.0928557112354857	0.999810296498517
ENSG00000065154.13	OAT	2780.66211004946	-0.00655772963502282	0.049588742275258	0.0757430257962735	0.999810296498517
ENSG00000065183.17	WDR3	493.163322422	-0.000189638703650834	0.0180884720906717	0.893689063313212	0.999810296498517
ENSG00000065243.21	PKN2	975.397323326843	-0.000185658861376752	0.0216774039424966	0.915510305169463	0.999810296498517
ENSG00000065268.12	WDR18	665.730234928333	0.00132296876884219	0.0268853315837105	0.51719624495803	0.999810296498517
ENSG00000065308.6	TRAM2	5251.14529382027	-0.00369999421812627	0.0432424005243356	0.245324448091144	0.999810296498517
ENSG00000065320.10	NTN1	291.599569638567	-0.00915685817223564	0.1088148068392	0.329050050319918	0.999810296498517
ENSG00000065325.14	GLP2R	9.08780927856844	-0.00398721040022897	0.133095722774779	0.715554547007796	0.999810296498517
ENSG00000065328.18	MCM10	36.9503854626926	0.0150485983680111	0.150552005509261	0.23748650446657	0.999810296498517
ENSG00000065357.21	DGKA	899.482927847381	0.00383064757237499	0.0416900730340499	0.202833823851327	0.999810296498517
ENSG00000065361.18	ERBB3	8.00789657202926	-0.00830904546705936	0.127998060939407	0.449185504828682	0.999810296498517
ENSG00000065427.16	KARS1	2256.83921697323	0.00768335107168773	0.0617751342575284	0.103342711897763	0.999810296498517
ENSG00000065457.12	ADAT1	569.16208302578	-0.00551918953880725	0.0551989878521928	0.184469813427271	0.999810296498517
ENSG00000065485.21	PDIA5	1262.50810913967	0.000413038452268554	0.0184982129324364	0.772961418150678	0.999810296498517
ENSG00000065491.9	TBC1D22B	556.392673611186	-8.95734026659386e-05	0.0244301113299875	0.964571633334331	0.999810296498517
ENSG00000065518.9	NDUFB4	932.221861601499	-8.00560621205142e-05	0.0179581240993551	0.954816775885743	0.999810296498517
ENSG00000065526.13	SPEN	892.273083367176	9.82629567355073e-05	0.0270533470455032	0.965496621867799	0.999810296498517
ENSG00000065534.21	MYLK	21646.2352505149	-0.00444359234300041	0.0555010675580958	0.310480036373513	0.999810296498517
ENSG00000065548.20	ZC3H15	1028.45782671789	-0.000526295594374908	0.0129669148178475	0.584499976849404	0.999810296498517
ENSG00000065559.16	MAP2K4	582.095647612726	-0.00189225614387973	0.0276761771002963	0.337151099036963	0.999810296498517
ENSG00000065600.14	PACC1	227.551856299006	-0.000578562822235578	0.0309608221439534	0.825421894360384	0.999810296498517
ENSG00000065613.16	SLK	1712.46745420984	-4.19615670515496e-05	0.0145346709195099	0.97008571709218	0.999810296498517
ENSG00000065615.15	CYB5R4	281.766775161828	-0.0032077991704829	0.0413314615525621	0.298352408353201	0.999810296498517
ENSG00000065618.22	COL17A1	3.28128276593027	0.00382109112034262	0.146148490521858	0.730896265686403	0.999810296498517
ENSG00000065621.16	GSTO2	41.6413206876051	0.0206859781366657	0.140490321551261	0.0925970222348318	0.999810296498517
ENSG00000065665.22	SEC61A2	148.281132876931	-0.0022344290653221	0.0380833548715599	0.455283938231979	0.999810296498517
ENSG00000065717.17	TLE2	117.763341971823	0.0022662110910211	0.0980235757943867	0.800826146327028	0.999810296498517
ENSG00000065802.13	ASB1	1408.57421193765	6.09628201162185e-05	0.0327041735959862	0.982839380700974	0.999810296498517
ENSG00000065809.14	FAM107B	931.035699469682	-0.000364042335515905	0.0670521499917106	0.953938469536108	0.999810296498517
ENSG00000065833.10	ME1	1680.58149191256	-0.00286888144857077	0.0408124820601364	0.357078543615677	0.999810296498517
ENSG00000065882.19	TBC1D1	856.980790085084	0.00504712327029724	0.0590665794013957	0.277903726230415	0.999810296498517
ENSG00000065883.19	CDK13	933.169128177786	-0.00118160614845074	0.0170741767298087	0.322314015421077	0.999810296498517
ENSG00000065911.13	MTHFD2	1353.02332239577	0.000997130290172961	0.0386032478912193	0.766092129088262	0.999810296498517
ENSG00000065923.11	SLC9A7	1845.12163610917	-0.000574672260660488	0.0478195953055104	0.89502632033161	0.999810296498517
ENSG00000065970.10	FOXJ2	657.024775024478	-0.000273519297642744	0.0205608246830144	0.867423289768798	0.999810296498517
ENSG00000065978.20	YBX1	15660.9285880142	-0.00104381176001212	0.0136062531303758	0.298299843570329	0.999810296498517
ENSG00000065989.17	PDE4A	688.587321996817	0.00150000564765006	0.038704857804281	0.64574242773873	0.999810296498517
ENSG00000066032.19	CTNNA2	7.57640204769842	-0.0016276829142987	0.151128159744952	0.880917283673988	0.999810296498517
ENSG00000066044.16	ELAVL1	1371.65389977617	-0.000441630530241574	0.017467340076755	0.74074345266725	0.999810296498517
ENSG00000066084.14	DIP2B	948.389635477266	0.0062731318298291	0.0589620912205478	0.160498844422369	0.999810296498517
ENSG00000066117.16	SMARCD1	1036.58039070025	0.000680287751347477	0.021164104483426	0.676907271944355	0.999810296498517
ENSG00000066135.14	KDM4A	1121.88003456065	0.000961200033081529	0.021726631407067	0.553417957283258	0.999810296498517
ENSG00000066136.22	NFYC	535.437604679401	-0.000136064211399876	0.0176135550905502	0.921454123795375	0.999810296498517
ENSG00000066185.14	ZMYND12	19.0426492292967	0.00530076412000807	0.0948006254000135	0.532426429274758	0.999810296498517
ENSG00000066230.12	SLC9A3	65.9340415417343	-0.00479465244394675	0.0832485451610629	0.518061088705442	0.999810296498517
ENSG00000066248.16	NGEF	20.9892173886752	-0.00535165040187708	0.112400956841441	0.590571548337996	0.999810296498517
ENSG00000066279.20	ASPM	128.344136845146	-0.00509948536998352	0.0784911422354699	0.456835801115471	0.999810296498517
ENSG00000066322.16	ELOVL1	2348.98817356746	0.00357568299809724	0.0348589168309559	0.14090597486485	0.999810296498517
ENSG00000066336.14	SPI1	6.39301044370393	-0.0036559749067907	0.127323377913878	0.733313003953947	0.999810296498517
ENSG00000066379.16	POLR1H	137.898503097528	0.00418182348417244	0.0511685102289915	0.289698931807604	0.999810296498517
ENSG00000066405.14	CLDN18	6.08848336805646	0.00570850584659475	0.12664527663783	0.597221779412766	0.999810296498517
ENSG00000066422.8	ZBTB11	441.02505654257	-0.000616681259360966	0.0199899061545801	0.687740898781143	0.999810296498517
ENSG00000066427.26	ATXN3	364.50834444914	0.00341273657673188	0.0441608273493259	0.307906919254531	0.999810296498517
ENSG00000066455.14	GOLGA5	1231.03527786843	-0.000327744633326853	0.0132904237353407	0.743763814345636	0.999810296498517
ENSG00000066468.25	FGFR2	6.43861437772874	-0.000628055024070341	0.150946825799665	0.953740517285528	0.999810296498517
ENSG00000066557.7	LRRC40	268.439324445036	-0.00124617519459858	0.0245873781215239	0.495697338016239	0.999810296498517
ENSG00000066583.13	ISOC1	368.705168969021	-0.00127736071143129	0.0592986474540468	0.815523347442001	0.999810296498517
ENSG00000066629.20	EML1	1296.67422308012	-0.0079553313387354	0.0640175828567656	0.105719741006231	0.999810296498517
ENSG00000066651.21	TRMT11	183.481088573129	-0.0017209996000296	0.0267254850520284	0.369650685387259	0.999810296498517
ENSG00000066654.15	THUMPD1	621.964280273361	-0.000963253685705516	0.0170094091631736	0.424879167702355	0.999810296498517
ENSG00000066697.16	MSANTD3	964.96347206719	-0.00134751826971006	0.0238724541562931	0.436534827936985	0.999810296498517
ENSG00000066739.13	ATG2B	903.984409666635	-0.00301887487166823	0.0438532679847639	0.377136496397241	0.999810296498517
ENSG00000066777.10	ARFGEF1	1332.32088134944	-0.000742647109536654	0.0162402693280145	0.528689553153364	0.999810296498517
ENSG00000066827.17	ZFAT	207.010428384725	-0.00153339043093199	0.0322757923767359	0.548585138706859	0.999810296498517
ENSG00000066855.17	MTFR1	456.081724412689	-0.00180214697566021	0.0259728147071693	0.324283525554034	0.999810296498517
ENSG00000066923.20	STAG3	14.3325103210905	-0.0133161764976962	0.144098939945003	0.275289636990056	0.999810296498517
ENSG00000066933.18	MYO9A	641.269685657888	-0.0039761124328684	0.0435382430856531	0.209859053058846	0.999810296498517
ENSG00000067048.18	DDX3Y	829.843394681494	0.00026083483288888	0.163209525554971	0.979995651151176	0.999810296498517
ENSG00000067057.20	PFKP	3122.08528895886	0.00499775141822769	0.0516009774157778	0.194520107916133	0.999810296498517
ENSG00000067064.13	IDI1	1874.0125639566	0.000233780889748957	0.056609298900314	0.964592185055972	0.999810296498517
ENSG00000067113.18	PLPP1	3930.76894740035	-0.00395392221443897	0.0735629778286288	0.545959199906651	0.999810296498517
ENSG00000067141.18	NEO1	1538.21788464918	-0.00140712304801309	0.039527347395534	0.676532206755604	0.999810296498517
ENSG00000067167.9	TRAM1	7543.17666349647	-0.000430076491216795	0.0150943645262202	0.704302922665661	0.999810296498517
ENSG00000067177.16	PHKA1	357.611004233019	-0.000295734909131609	0.0414180021960939	0.936519565935431	0.999810296498517
ENSG00000067182.10	TNFRSF1A	5738.647503668	0.00266928525962037	0.0386161133945036	0.361448680909706	0.999810296498517
ENSG00000067191.18	CACNB1	263.853902278221	-0.000835296097201128	0.0374413502674374	0.797463015129238	0.999810296498517
ENSG00000067208.18	EVI5	663.103245563679	-0.000165565859226728	0.0220137138300034	0.9260118495127	0.999810296498517
ENSG00000067225.22	PKM	71428.5004642623	0.00380070507242532	0.0465807932920994	0.28080608565561	0.999810296498517
ENSG00000067248.12	DHX29	1511.10806212273	-0.00236262860648139	0.0256497039939853	0.177101797416865	0.999810296498517
ENSG00000067334.14	DNTTIP2	820.762606062494	0.00248044030724163	0.0350218018657125	0.336813585767624	0.999810296498517
ENSG00000067365.16	METTL22	423.772526540164	0.00372736191317809	0.0458436997363014	0.281246601155749	0.999810296498517
ENSG00000067369.15	TP53BP1	2285.5246999898	-0.00283451343385499	0.0274547041982582	0.133048480511772	0.999810296498517
ENSG00000067445.23	TRO	584.154146865308	-0.000276939354925798	0.0489799554408411	0.950805500397683	0.999810296498517
ENSG00000067533.7	RRP15	267.778951890665	-0.00572311417281536	0.0569709892354162	0.184943331209581	0.999810296498517
ENSG00000067560.15	RHOA	10287.2558200278	0.000191719168300306	0.0119968894593706	0.834477711504808	0.999810296498517
ENSG00000067596.13	DHX8	949.171628216009	0.00267104019410861	0.0340639173677106	0.273445829960818	0.999810296498517
ENSG00000067606.18	PRKCZ	57.6650471507135	-0.00904410141347657	0.104981548825181	0.315592148013087	0.999810296498517
ENSG00000067646.13	ZFY	218.022554286336	-5.96967862391682e-05	0.156752164411415	0.99553529637934	0.999810296498517
ENSG00000067715.16	SYT1	136.605007485594	-0.00474968691708258	0.0853278906176394	0.534081839078093	0.999810296498517
ENSG00000067798.16	NAV3	724.030372958049	0.00542653176822228	0.0868325192086709	0.479994281454883	0.999810296498517
ENSG00000067829.21	IDH3G	1105.87218925578	0.00202250142440431	0.0304858484235363	0.362923961358461	0.999810296498517
ENSG00000067836.14	ROGDI	463.813303318574	0.00152654021912617	0.0322358866051479	0.550000819835813	0.999810296498517
ENSG00000067840.14	PDZD4	22.748031182224	-0.00843400363315238	0.10739282395868	0.365617711088169	0.999810296498517
ENSG00000067900.9	ROCK1	2048.11872387663	-0.000424632877215408	0.0177941747069742	0.755988608463935	0.999810296498517
ENSG00000067955.16	CBFB	672.724843265021	-3.75448480759369e-05	0.0216069962275408	0.982872317924738	0.999810296498517
ENSG00000067992.18	PDK3	135.528962920204	0.00595911220983446	0.079969345561952	0.383584537901287	0.999810296498517
ENSG00000068001.15	HYAL2	1271.29672348312	-0.000695374530187763	0.0242041685285507	0.718016240397494	0.999810296498517
ENSG00000068024.19	HDAC4	534.492030445906	0.00183225862723989	0.043214063944625	0.618269627845607	0.999810296498517
ENSG00000068028.19	RASSF1	1123.95794134732	0.00245804206212472	0.0270836548590691	0.184307588912432	0.999810296498517
ENSG00000068078.21	FGFR3	22.1858765433966	0.00765613424725708	0.101834300898776	0.388167428463511	0.999810296498517
ENSG00000068097.17	HEATR6	405.3088566846	-0.00200083215142361	0.0349837012834912	0.461319993764934	0.999810296498517
ENSG00000068120.15	COASY	1449.28463272109	0.011634072846213	0.0840725036356462	0.0882764722603148	0.999810296498517
ENSG00000068137.16	PLEKHH3	606.233997051707	0.00316172523686154	0.0453627769438635	0.373226143639468	0.999810296498517
ENSG00000068305.20	MEF2A	1000.04844415766	-0.000292381054682897	0.0283410404668699	0.902592962609383	0.999810296498517
ENSG00000068308.16	OTUD5	1985.17582965917	0.00142431552212781	0.0183245867759292	0.261623695621884	0.999810296498517
ENSG00000068323.18	TFE3	2950.45585255557	-0.000502275387928327	0.0156161817132625	0.66660640752726	0.999810296498517
ENSG00000068354.17	TBC1D25	395.972046993609	0.000523173616942037	0.0175042877345074	0.692900206150874	0.999810296498517
ENSG00000068366.22	ACSL4	20027.1782054899	0.000490626722984154	0.0506473536374663	0.915982145015745	0.999810296498517
ENSG00000068383.20	INPP5A	575.138575514112	-0.00567571462277028	0.0492460179875716	0.115584407804305	0.999810296498517
ENSG00000068394.12	GPKOW	418.030376998765	0.00184403798186199	0.0255698747591017	0.301277706910738	0.999810296498517
ENSG00000068438.16	FTSJ1	507.361872383801	-0.000311831924723568	0.0184330860089489	0.828422185570232	0.999810296498517
ENSG00000068489.13	PRR11	262.311122892359	-0.0140214738227809	0.111955165551174	0.13590679559529	0.999810296498517
ENSG00000068650.20	ATP11A	631.966470264096	-0.000607863583902649	0.0340363738454322	0.835812063538337	0.999810296498517
ENSG00000068654.18	POLR1A	1257.88002450434	-2.39640065168164e-05	0.0168591721817533	0.985480930635793	0.999810296498517
ENSG00000068697.8	LAPTM4A	12622.6575997121	-0.000915297571459551	0.0289532413145055	0.698221834280699	0.999810296498517
ENSG00000068724.19	TTC7A	822.505600226453	0.000569770933096491	0.0220852109335862	0.743652625081004	0.999810296498517
ENSG00000068745.16	IP6K2	1195.58217555681	-0.000477934493394227	0.0167553229653384	0.705902284406733	0.999810296498517
ENSG00000068784.14	SRBD1	215.553353477687	-0.00469789901484869	0.0486306097566842	0.190508978614153	0.999810296498517
ENSG00000068796.20	KIF2A	783.685067551657	0.000475375899997641	0.0204025523443692	0.766119201786082	0.999810296498517
ENSG00000068831.20	RASGRP2	19.287440494222	-0.00242135841364574	0.103633353181745	0.796626591498796	0.999810296498517
ENSG00000068878.16	PSME4	1412.02095744763	5.22047696517239e-05	0.013555456324678	0.959956571528207	0.999810296498517
ENSG00000068903.22	SIRT2	1138.28866562928	-0.000975715985154304	0.0264991822700814	0.641380187722685	0.999810296498517
ENSG00000068912.16	ERLEC1	2609.82933468457	-0.000542443540869055	0.0169168849157269	0.669259299982851	0.999810296498517
ENSG00000068971.15	PPP2R5B	720.390462367396	0.000126763452202117	0.0141692368727408	0.907116866275871	0.999810296498517
ENSG00000069011.16	PITX1	971.852866996586	0.0034109557967658	0.0792350413250373	0.636866925646882	0.999810296498517
ENSG00000069020.19	MAST4	676.973884298575	-0.0040278703682942	0.0540988953308638	0.351609697949905	0.999810296498517
ENSG00000069122.20	ADGRF5	3.76719009558975	-0.00543774856369558	0.19234527516902	0.554612610015823	0.999810296498517
ENSG00000069188.17	SDK2	30.8152087861408	0.00336243540861924	0.0970837750070529	0.704299156411087	0.999810296498517
ENSG00000069248.13	NUP133	772.186761054587	-0.00438122952006429	0.0385218135401584	0.108145467404855	0.999810296498517
ENSG00000069275.14	NUCKS1	4302.31012366523	-0.00066621013605052	0.0174239072199236	0.605978935762795	0.999810296498517
ENSG00000069329.20	VPS35	2787.12133557347	-0.000601505523865388	0.0177003343547734	0.650606962008563	0.999810296498517
ENSG00000069345.13	DNAJA2	1385.61395623252	0.000348479186130813	0.00937554006012053	0.655806868185055	0.999810296498517
ENSG00000069399.15	BCL3	537.262087649439	0.000849145370939955	0.0367193612226995	0.789303431153023	0.999810296498517
ENSG00000069424.16	KCNAB2	199.073825685283	-0.00424556573761511	0.0662631573804602	0.454448658365024	0.999810296498517
ENSG00000069431.15	ABCC9	174.438459559924	0.00176123245225639	0.0568866946511093	0.73307335615693	0.999810296498517
ENSG00000069482.8	GAL	477.064455989932	0.00966623683452471	0.108145906582382	0.296544314267578	0.999810296498517
ENSG00000069493.15	CLEC2D	184.818460782949	-0.00262110441156886	0.0542167281647816	0.577812767954119	0.999810296498517
ENSG00000069509.7	FUNDC1	245.520466502015	-1.68419302312806e-05	0.0169987449992888	0.98989001383188	0.999810296498517
ENSG00000069535.15	MAOB	129.976051287375	-0.00442318104817931	0.0685804957702749	0.453183157024582	0.999810296498517
ENSG00000069667.16	RORA	418.215488359331	0.00568753294199273	0.0621551830881284	0.243189605001084	0.999810296498517
ENSG00000069696.7	DRD4	14.8197157091321	-0.00385542714807108	0.0829913720117386	0.608966416900308	0.999810296498517
ENSG00000069702.12	TGFBR3	1674.89718837586	-0.0026215791375104	0.0396074461346179	0.390017141608763	0.999810296498517
ENSG00000069812.12	HES2	22.039739537071	0.001934055419669	0.111657077386393	0.845475732312754	0.999810296498517
ENSG00000069849.12	ATP1B3	3654.73464832607	0.000971491730640231	0.0306597893553132	0.700481209775702	0.999810296498517
ENSG00000069869.18	NEDD4	641.978382659273	0.00045596864828901	0.0188372493194972	0.754168324477084	0.999810296498517
ENSG00000069943.11	PIGB	332.621684288571	-0.000893719998069487	0.022901184736447	0.61016182970045	0.999810296498517
ENSG00000069956.15	MAPK6	1017.37196709612	-0.00385172801074555	0.0410737963923407	0.191165064426406	0.999810296498517
ENSG00000069966.19	GNB5	815.361352588606	-0.0010343901384851	0.0238368528106168	0.567750074345663	0.999810296498517
ENSG00000069974.18	RAB27A	558.578070091639	-0.000540079992233863	0.03645681999841	0.865480952086068	0.999810296498517
ENSG00000069998.13	HDHD5	473.273947919232	0.00141213551715449	0.0232318866038615	0.393679997094099	0.999810296498517
ENSG00000070010.20	UFD1	1101.3236240047	0.00148967400384972	0.0262775768017469	0.441034607999177	0.999810296498517
ENSG00000070031.4	SCT	8.63391580304367	0.0133922228399338	0.164022026475428	0.306400004705596	0.999810296498517
ENSG00000070047.14	PHRF1	1203.46050141266	-0.000251351112493623	0.0128104840815388	0.796130814162436	0.999810296498517
ENSG00000070061.17	ELP1	1045.83034947766	-0.00515399582361589	0.0497113636768849	0.158497733762195	0.999810296498517
ENSG00000070081.19	NUCB2	2446.38012607441	0.00107451619776158	0.0216930263713604	0.499360277366754	0.999810296498517
ENSG00000070087.16	PFN2	3356.50708535262	-0.00249011944599097	0.0326379425100598	0.285766733316711	0.999810296498517
ENSG00000070159.15	PTPN3	138.895821809002	0.00131117931153937	0.0716604134077237	0.844994632505687	0.999810296498517
ENSG00000070193.6	FGF10	2001.01435836375	-0.00202752395432604	0.106710156278415	0.832944342228716	0.999810296498517
ENSG00000070214.18	SLC44A1	2668.58653075847	-0.00202210523673904	0.0662046230323197	0.740099806130942	0.999810296498517
ENSG00000070269.15	TMEM260	453.962228899869	0.000191584531981838	0.0210307180431606	0.909684265043933	0.999810296498517
ENSG00000070366.15	SMG6	1902.49021415477	0.000219044361707995	0.0212340332088194	0.897838488960155	0.999810296498517
ENSG00000070367.18	EXOC5	1492.59807955318	-0.00190509314844918	0.0261361595326858	0.296374578178142	0.999810296498517
ENSG00000070371.17	CLTCL1	280.512128764873	0.00260074959571429	0.0473837335535405	0.509606661841991	0.999810296498517
ENSG00000070388.12	FGF22	14.6639788439679	-0.00548645279772406	0.103287567501251	0.552333454834948	0.999810296498517
ENSG00000070404.11	FSTL3	732.823829213837	-0.00039104126141233	0.0290270303118216	0.873141953145084	0.999810296498517
ENSG00000070413.22	DGCR2	2197.0090681158	-0.00090001280838636	0.0189075145312061	0.512705508410704	0.999810296498517
ENSG00000070423.19	RNF126	577.113591347272	0.00228809976030692	0.0248595863576124	0.17733878793472	0.999810296498517
ENSG00000070444.16	MNT	772.960253613845	-0.00275912795981933	0.0378700946501554	0.327577472820335	0.999810296498517
ENSG00000070476.16	ZXDC	322.233526652215	0.0011882893457967	0.0256022664632874	0.541820077619347	0.999810296498517
ENSG00000070501.13	POLB	156.438070290651	-0.00100777443860892	0.0289869224945759	0.667206295524832	0.999810296498517
ENSG00000070540.14	WIPI1	2413.19397870283	-0.000896628692640615	0.0342095716790268	0.757917945967938	0.999810296498517
ENSG00000070610.15	GBA2	734.794603450181	-0.000345501126181246	0.0173870901443634	0.796689536451535	0.999810296498517
ENSG00000070614.16	NDST1	6446.1999974973	-0.000779878906279629	0.0179117923473661	0.552221060185587	0.999810296498517
ENSG00000070669.18	ASNS	1047.70126887686	0.00114313670723206	0.0618994309837592	0.842464183853787	0.999810296498517
ENSG00000070718.14	AP3M2	750.443602868801	0.00226413503461135	0.0352577977983817	0.39612277842241	0.999810296498517
ENSG00000070731.12	ST6GALNAC2	91.4415089685011	0.00531211072257164	0.0716558939836045	0.379054351810691	0.999810296498517
ENSG00000070759.18	TESK2	171.956865528342	0.00205024461854919	0.046517260893985	0.607295612448196	0.999810296498517
ENSG00000070761.9	CFAP20	366.662548708803	0.000148408182935185	0.0161094372501809	0.905312996662664	0.999810296498517
ENSG00000070770.11	CSNK2A2	1091.86188289983	-0.000977622400408152	0.0160756193885089	0.390524268573841	0.999810296498517
ENSG00000070778.14	PTPN21	1113.86091546781	-0.00124511303547168	0.0281662246382013	0.571077582765976	0.999810296498517
ENSG00000070785.18	EIF2B3	577.302114870564	0.00320101529574123	0.0406367256373935	0.28767876111939	0.999810296498517
ENSG00000070808.18	CAMK2A	78.1332191673889	-0.00664876246228619	0.0767397584285655	0.293838192928749	0.999810296498517
ENSG00000070814.23	TCOF1	819.968756610457	-0.000192273509161235	0.0155293953058164	0.872200562742212	0.999810296498517
ENSG00000070831.19	CDC42	3680.3355677917	-0.000950218591379111	0.0168917814527014	0.428388772651365	0.999810296498517
ENSG00000070882.14	OSBPL3	1633.56368975659	-0.00146736964770739	0.0449571419257445	0.709857432128564	0.999810296498517
ENSG00000070950.11	RAD18	177.807867006659	-0.0137934914620165	0.107054768327633	0.123224607341642	0.999810296498517
ENSG00000070961.18	ATP2B1	3789.25930652782	6.1930670973922e-05	0.0524160462395573	0.989797926513715	0.999810296498517
ENSG00000071051.15	NCK2	670.064646979075	6.41702577134201e-05	0.0192010644490422	0.966449136526805	0.999810296498517
ENSG00000071054.18	MAP4K4	9301.58033760859	6.04847039567864e-05	0.0175961456292056	0.965071183119436	0.999810296498517
ENSG00000071073.14	MGAT4A	15.0650954723969	-0.00352788146432286	0.115369327279406	0.728092938137071	0.999810296498517
ENSG00000071082.12	RPL31	6922.91598654113	-0.000227649174428666	0.0206786830153126	0.890491807723061	0.999810296498517
ENSG00000071127.19	WDR1	9191.31644927672	-0.000106216730091233	0.0208906421875971	0.949592963798085	0.999810296498517
ENSG00000071189.22	SNX13	1083.1139531988	-0.00912865371597113	0.0808992412661003	0.158829173434625	0.999810296498517
ENSG00000071205.13	ARHGAP10	821.218291810881	0.000101740084738283	0.0194658226109221	0.947620131188903	0.999810296498517
ENSG00000071242.14	RPS6KA2	6343.79391928565	-0.0012726830641704	0.0337182536070814	0.647092334140028	0.999810296498517
ENSG00000071243.17	ING3	129.023682180829	0.0010181423795201	0.0371528016475141	0.750055448112493	0.999810296498517
ENSG00000071246.11	VASH1	630.230779040129	-0.000664881493425243	0.0279190382783271	0.772771864480741	0.999810296498517
ENSG00000071282.13	LMCD1	482.286661671636	-0.00374469806337	0.0806913419084434	0.609125901879501	0.999810296498517
ENSG00000071462.14	BUD23	1304.24216232152	0.00493379164047201	0.0514243320915728	0.199096712348098	0.999810296498517
ENSG00000071537.15	SEL1L	4570.7975630193	-0.00153276375301273	0.0243113109306987	0.375525786893692	0.999810296498517
ENSG00000071539.15	TRIP13	111.976063141451	-0.000270954691642119	0.0395807558342787	0.938749930756962	0.999810296498517
ENSG00000071553.19	ATP6AP1	4514.8924761402	0.0011424320118497	0.0222766866833846	0.4832588506222	0.999810296498517
ENSG00000071564.20	TCF3	1449.82556565157	-0.000408985534669864	0.0209642171760255	0.805474823488911	0.999810296498517
ENSG00000071575.12	TRIB2	823.182171613203	0.00048969065486465	0.054781319280433	0.923097508183921	0.999810296498517
ENSG00000071626.18	DAZAP1	1638.65191125624	0.00219048636644153	0.0262768828680189	0.224111173055908	0.999810296498517
ENSG00000071655.19	MBD3	3643.09070608867	0.00601455197337671	0.0496354111425115	0.0995607335255371	0.999810296498517
ENSG00000071859.16	FAM50A	3352.57233685968	0.00173956653022598	0.034657435743847	0.528101086308956	0.999810296498517
ENSG00000071889.18	FAM3A	1178.73221219782	0.000122545919800487	0.016470754673149	0.923739769189534	0.999810296498517
ENSG00000071894.18	CPSF1	2470.02379507682	0.000690011254083106	0.0322625132578388	0.801214968738596	0.999810296498517
ENSG00000071909.19	MYO3B	22.8782366641679	-0.0041128956820889	0.0947587704610084	0.632825720320926	0.999810296498517
ENSG00000071967.13	CYBRD1	9889.2437980983	-0.00698932990883253	0.0591678643431349	0.118196255452952	0.999810296498517
ENSG00000071994.11	PDCD2	728.196955159314	-0.000642612234075305	0.0184518825855443	0.643254255185584	0.999810296498517
ENSG00000072041.19	SLC6A15	113.703315079854	0.0025567261157556	0.123934032376023	0.808573314476214	0.999810296498517
ENSG00000072042.14	RDH11	1664.68778368661	0.000871170355235673	0.0221371256482955	0.604842451643456	0.999810296498517
ENSG00000072062.17	PRKACA	2250.72036402334	-0.005079586111472	0.0405406525621181	0.0822661344778563	0.999810296498517
ENSG00000072071.18	ADGRL1	286.202137171739	-0.00265248133096435	0.056114850575479	0.589263173387732	0.999810296498517
ENSG00000072110.18	ACTN1	12016.1956875061	-0.000874303912655592	0.0238033966124483	0.635938383075338	0.999810296498517
ENSG00000072133.13	RPS6KA6	199.153233373685	-0.00422700113606681	0.0573700974053093	0.3635724760385	0.999810296498517
ENSG00000072134.17	EPN2	1034.77480533669	-0.00148304490557607	0.0268843958634848	0.457793813781252	0.999810296498517
ENSG00000072135.14	PTPN18	550.637761828544	0.000346980434006268	0.0134736780000245	0.732396192244794	0.999810296498517
ENSG00000072163.21	LIMS2	511.535278084821	0.00306336365501928	0.0879586762690382	0.705063342273235	0.999810296498517
ENSG00000072195.15	SPEG	581.22881656981	-0.000763097974166507	0.0490599004249674	0.864414683860026	0.999810296498517
ENSG00000072201.15	LNX1	46.2321374640631	-0.00108853917163593	0.0662307313431807	0.860395572824043	0.999810296498517
ENSG00000072210.20	ALDH3A2	712.817661099215	-0.00160787126598025	0.0477945184989379	0.703351552954206	0.999810296498517
ENSG00000072274.15	TFRC	5084.80266202369	-0.000430113757157636	0.0200045388503963	0.783822427343189	0.999810296498517
ENSG00000072310.19	SREBF1	2620.369481937	0.000805185468625605	0.0276952952844098	0.720981197398466	0.999810296498517
ENSG00000072315.4	TRPC5	18.7034782134455	0.00115542744926539	0.160943214860044	0.912691245195846	0.999810296498517
ENSG00000072364.14	AFF4	2588.86857232851	0.000122905121730168	0.020932876991065	0.941799900185459	0.999810296498517
ENSG00000072401.16	UBE2D1	488.12770261013	0.000302544171196198	0.0208391820630275	0.855526518811303	0.999810296498517
ENSG00000072415.11	PALS1	754.33450168181	-0.00842091007653369	0.0610553882536158	0.0741081071358023	0.999810296498517
ENSG00000072422.18	RHOBTB1	436.368741934438	-0.00650934774172852	0.0700888420169877	0.246075661292912	0.999810296498517
ENSG00000072501.20	SMC1A	1101.83135626659	0.000300559541927155	0.0265693275323424	0.891985648670877	0.999810296498517
ENSG00000072506.15	HSD17B10	958.790378318317	0.00133233694168126	0.0269278211061493	0.514598523529149	0.999810296498517
ENSG00000072518.24	MARK2	655.795461997204	-0.000322116008415187	0.016191180302522	0.794937195485273	0.999810296498517
ENSG00000072571.21	HMMR	88.2092531184019	0.0043213626156848	0.085224859209579	0.574277083254661	0.999810296498517
ENSG00000072609.19	CHFR	716.554577279441	0.00268278520234121	0.032985593029926	0.249840470783131	0.999810296498517
ENSG00000072657.10	TRHDE	385.15445921287	-0.0109499958828949	0.108086458476823	0.230249340276165	0.999810296498517
ENSG00000072682.21	P4HA2	7616.8680704436	0.00100057727625269	0.0232241040988939	0.56928718979959	0.999810296498517
ENSG00000072736.19	NFATC3	541.64743209765	-0.00139072831779482	0.0305191837824007	0.563431577313487	0.999810296498517
ENSG00000072756.19	TRNT1	479.680965351402	0.000769705473276426	0.0188198435083398	0.581003822797351	0.999810296498517
ENSG00000072778.21	ACADVL	8475.70023607599	0.00283635035761705	0.0297917375430737	0.165750449260662	0.999810296498517
ENSG00000072786.14	STK10	1108.36080509771	0.00402561804027095	0.0410545546320606	0.169550152858291	0.999810296498517
ENSG00000072803.19	FBXW11	1295.68240374503	-0.00295431367531523	0.0306045212944586	0.160722906021336	0.999810296498517
ENSG00000072818.13	ACAP1	55.4166267399253	0.0107806241674437	0.125180296343004	0.316280048968675	0.999810296498517
ENSG00000072832.15	CRMP1	214.798158767734	-0.00210153508377138	0.037881627697883	0.485007218071189	0.999810296498517
ENSG00000072840.14	EVC	2091.23776373397	0.000316477732444263	0.0327980799198292	0.911078014505837	0.999810296498517
ENSG00000072849.12	DERL2	912.149628362219	0.000276321351851347	0.0153674468167172	0.813968402139033	0.999810296498517
ENSG00000072864.17	NDE1	296.974001706321	-0.000167806277208349	0.0382526219589207	0.960569356512224	0.999810296498517
ENSG00000072952.22	IRAG1	3046.09933164453	-0.00252285740981471	0.0704054091033058	0.696047723867832	0.999810296498517
[truncated: 17,789 more rows]
