# Supplementary material for: Cellular senescence dysregulates antiviral interferon responses in idiopathic pulmonary fibrosis
Source: bioRxiv. 2026 Apr 23:2026.04.20.719739. Preprint. [Version 1] doi: 10.64898/2026.04.20.719739 (PMC13131623; doi:10.64898/2026.04.20.719739)
Supplement: Supplement 7 [file media-7.csv]

ensembl	symbol	connectivity	connectivity_zscore	module_pval	log2FoldChange	padj
